# Supplementary material for: 1H-Indole-3-carbaldehyde thio­semi­carbazone
Source: Acta Crystallogr Sect E Struct Rep Online. 2008 Apr 26;64(Pt 5):o919–20. doi: 10.1107/S1600536808011082 (PMC2961326; doi:10.1107/S1600536808011082)
Supplement: Supplementary file 1 [file e-64-0o919-sup1.cif]

##############################################################################
###                                                                        ###
###        Electronic paper (Acta Crystallographica Section E)             ###
###                                                                        ###
##############################################################################
#                                                                            #
# This CIF contains the data in a paper accepted for publication in Acta     #
# Crystallographica Section E. It conforms to the requirements of Notes      #
# for Authors for Section E, and has been peer reviewed under the auspices   #
# of the IUCr Commission on Journals.                                        #
#                                                                            #
# Full details of the Crystallographic Information File format               #
# are given in the paper "The Crystallographic Information File (CIF):       #
# a New Standard Archive File for Crystallography" by S. R. Hall, F. H.      #
# Allen and I. D. Brown [Acta Cryst. (1991), A47, 655-685].                  #
#                                                                            #
# The current version of the core CIF dictionary is obtainable from          #
# ftp://ftp.iucr.org/pub/cif_core.dic. The current version number is 2.4.    #
#                                                                            #
# Software is freely available for graphical display of the structure(s) in  #
# this CIF.  For information consult the CIF home page http://www.iucr.org/  #
# cif/home.html                                                              #
#                                                                            #
# This file may be used for bona fide research purposes within the           #
# scientific community so long as proper attribution is given to the journal # 
# article from which it was obtained.                                        #
#                                                                            #
##############################################################################
                                             
data_global
_audit_creation_method     SHELXL-97
_journal_date_recd_electronic     2008-01-22
_journal_date_accepted     2008-04-20
_journal_name_full     'Acta Crystallographica, Section E'
_journal_year     2008
_journal_volume     64
_journal_issue      5
_journal_page_first     o919
_journal_page_last     o920
_journal_paper_category     QO
_journal_coeditor_code     RZ2196
_publ_contact_author
;
     Dr. Seik Weng Ng
     Department of Chemistry
     University of Malaya
     50603 Kuala Lumpur
     Malaysia
;
_publ_contact_author_email     seikweng@um.edu.my
_publ_contact_author_fax     '03 7967 4193'
_publ_contact_author_phone     '03 7967 6778'
_publ_section_title
;
1<i>H</i>-Indole-3-carbaldehyde thiosemicarbazone
;
loop_
    _publ_author_name
    _publ_author_address
    'Rizal, Razali M.'
;
     Department of Chemistry
     University of Malaya
     50603 Kuala Lumpur
     Malaysia
;
    'Ali, Hapipah M.'
;
     Department of Chemistry
     University of Malaya
     50603 Kuala Lumpur
     Malaysia
;
    'Ng, Seik Weng'
;
     Department of Chemistry
     University of Malaya
     50603 Kuala Lumpur
     Malaysia
;
data_I
_audit_creation_method     SHELXL-97
_chemical_name_systematic
;
1<i>H</i>-Indole-3-carbaldehyde thiosemicarbazone
;
_chemical_name_common     ?
_chemical_formula_moiety     'C10 H10 N4 S'
_chemical_formula_sum     'C10 H10 N4 S'
_chemical_formula_iupac     'C10 H10 N4 S'
_chemical_formula_weight     218.28
_chemical_melting_point     ?
_symmetry_cell_setting     Triclinic
_symmetry_space_group_name_H-M     'P -1'
_symmetry_space_group_name_Hall     '-P 1'
loop_
    _symmetry_equiv_pos_as_xyz
    'x, y, z'
    '-x, -y, -z'
_cell_length_a     7.18930(10)
_cell_length_b     11.1654(2)
_cell_length_c     13.5373(3)
_cell_angle_alpha     68.8870(10)
_cell_angle_beta     85.0480(10)
_cell_angle_gamma     82.4670(10)
_cell_volume     1004.07(3)
_cell_formula_units_Z     4
_cell_measurement_reflns_used     4065
_cell_measurement_theta_min     3.6
_cell_measurement_theta_max     30.8
_cell_measurement_temperature     123(2)
_exptl_crystal_description     Wedge
_exptl_crystal_colour     Colorless
_exptl_crystal_size_max     0.44
_exptl_crystal_size_mid     0.24
_exptl_crystal_size_min     0.04
_exptl_crystal_density_diffrn     1.444
_exptl_crystal_density_meas     ?
_exptl_crystal_density_method     'not measured'
_exptl_crystal_F_000     456
_exptl_absorpt_coefficient_mu     0.291
_exptl_absorpt_correction_type     multi-scan
_exptl_absorpt_process_details     '(SADABS; Sheldrick, 1996)'
_exptl_absorpt_correction_T_min     0.857
_exptl_absorpt_correction_T_max     0.988
_exptl_special_details
;
A medium-focus collimator of 0.8 mm diameter was used on the diffractometer to
measure the somewhat large crystal.
;
_diffrn_ambient_temperature     123(2)
_diffrn_radiation_type     MoK\a
_diffrn_radiation_wavelength     0.71073
_diffrn_radiation_source     'medium-focus sealed tube'
_diffrn_radiation_monochromator     graphite
_diffrn_measurement_device_type     'Bruker APEXII'
_diffrn_measurement_method     '\f and \w'
_diffrn_detector_area_resol_mean     ?
_diffrn_reflns_number     9295
_diffrn_reflns_av_R_equivalents     0.0361
_diffrn_reflns_av_sigmaI/netI     0.0644
_diffrn_reflns_theta_min     1.61
_diffrn_reflns_theta_max     27.50
_diffrn_reflns_theta_full     27.50
_diffrn_measured_fraction_theta_max     0.979
_diffrn_measured_fraction_theta_full     0.979
_diffrn_reflns_limit_h_min     -8
_diffrn_reflns_limit_h_max     9
_diffrn_reflns_limit_k_min     -14
_diffrn_reflns_limit_k_max     14
_diffrn_reflns_limit_l_min     -17
_diffrn_reflns_limit_l_max     17
_diffrn_standards_number     0
_diffrn_standards_interval_count     0
_diffrn_standards_interval_time     0
_diffrn_standards_decay_%     0
_reflns_number_total     4527
_reflns_number_gt     3142
_reflns_threshold_expression     I>2\s(I)
_refine_ls_structure_factor_coef     Fsqd
_refine_ls_matrix_type     full
_refine_ls_R_factor_all     0.0760
_refine_ls_R_factor_gt     0.0442
_refine_ls_wR_factor_gt     0.1156
_refine_ls_wR_factor_ref     0.1610
_refine_ls_goodness_of_fit_ref     1.101
_refine_ls_restrained_S_all     1.101
_refine_ls_number_reflns     4527
_refine_ls_number_parameters     303
_refine_ls_number_restraints     8
_refine_ls_hydrogen_treatment     mixed
_refine_ls_weighting_scheme     calc
_refine_ls_weighting_details
         'calc w=1/[\s^2^(Fo^2^)+(0.0864P)^2^+0.0582P] where P=(Fo^2^+2Fc^2^)/3'
_atom_sites_solution_hydrogens     geom
_atom_sites_solution_primary     direct
_atom_sites_solution_secondary     difmap
_refine_ls_shift/su_max     0.001
_refine_ls_shift/su_mean     0.001
_refine_diff_density_max     0.453
_refine_diff_density_min     -0.454
_refine_ls_extinction_method     none
_refine_ls_extinction_coef     ?
loop_
    _atom_type_symbol
    _atom_type_description
    _atom_type_scat_dispersion_real
    _atom_type_scat_dispersion_imag
    _atom_type_scat_source
    'C' 'C' 0.0033 0.0016
                         'International Tables Vol C Tables 4.2.6.8 and 6.1.1.4'
    'H' 'H' 0.0000 0.0000
                         'International Tables Vol C Tables 4.2.6.8 and 6.1.1.4'
    'N' 'N' 0.0061 0.0033
                         'International Tables Vol C Tables 4.2.6.8 and 6.1.1.4'
    'S' 'S' 0.1246 0.1234
                         'International Tables Vol C Tables 4.2.6.8 and 6.1.1.4'
_computing_data_collection     'APEX2 (Bruker, 2005)'
_computing_cell_refinement     'SAINT (Bruker, 2005)'
_computing_data_reduction     'SAINT (Bruker, 2005)'
_computing_structure_solution     'SHELXS97 (Sheldrick, 2008)'
_computing_structure_refinement     'SHELXL97 (Sheldrick, 2008)'
_computing_molecular_graphics     'X-SEED (Barbour, 2001)'
_computing_publication_material     'publCIF (Westrip, 2008)'
loop_
    _atom_site_type_symbol
    _atom_site_label
    _atom_site_fract_x
    _atom_site_fract_y
    _atom_site_fract_z
    _atom_site_U_iso_or_equiv
    _atom_site_adp_type
    _atom_site_calc_flag
    _atom_site_refinement_flags
    _atom_site_occupancy
    _atom_site_disorder_assembly
    _atom_site_disorder_group
    S S1 0.61344(11) 0.11515(7) 0.35357(6) 0.0218(2) Uani d . 1 . .
    S S2 0.81997(11) 0.34262(7) 0.04922(6) 0.0250(2) Uani d . 1 . .
    N N1 0.7013(4) 0.1337(3) 0.5349(2) 0.0272(6) Uani d D 1 . .
    H H1N1 0.721(5) 0.173(3) 0.577(2) 0.044(11) Uiso d D 1 . .
    H H1N2 0.680(6) 0.0521(16) 0.568(3) 0.053(13) Uiso d D 1 . .
    N N2 0.6604(3) 0.3220(2) 0.39282(18) 0.0179(5) Uani d D 1 . .
    H H2N 0.642(5) 0.354(3) 0.3237(10) 0.042(11) Uiso d D 1 . .
    N N3 0.7031(3) 0.3921(2) 0.45314(18) 0.0171(5) Uani d . 1 . .
    N N4 0.7758(4) 0.7985(2) 0.45494(19) 0.0208(5) Uani d D 1 . .
    H H4N 0.762(5) 0.8832(11) 0.440(3) 0.040(11) Uiso d D 1 . .
    N N5 0.5325(4) 0.4371(3) 0.1469(2) 0.0239(6) Uani d D 1 . .
    H H5N1 0.450(4) 0.502(2) 0.147(3) 0.037(10) Uiso d D 1 . .
    H H5N2 0.487(5) 0.365(2) 0.154(3) 0.037(10) Uiso d D 1 . .
    N N6 0.7531(4) 0.5739(2) 0.0624(2) 0.0223(5) Uani d D 1 . .
    H H6N 0.855(3) 0.590(4) 0.021(3) 0.047(11) Uiso d D 1 . .
    N N7 0.6520(3) 0.6664(2) 0.09750(19) 0.0199(5) Uani d . 1 . .
    N N8 0.6103(3) 1.0744(2) 0.11636(19) 0.0210(5) Uani d D 1 . .
    H H8N 0.640(5) 1.1508(18) 0.111(3) 0.037(10) Uiso d D 1 . .
    C C1 0.6607(4) 0.1932(3) 0.4337(2) 0.0173(6) Uani d . 1 . .
    C C2 0.6936(4) 0.5146(3) 0.4011(2) 0.0175(6) Uani d . 1 . .
    H H2 0.6579 0.5459 0.3296 0.021 Uiso calc R 1 . .
    C C3 0.7347(4) 0.6064(3) 0.4466(2) 0.0161(6) Uani d . 1 . .
    C C4 0.7238(4) 0.7375(3) 0.3922(2) 0.0196(6) Uani d . 1 . .
    H H4 0.6857 0.7794 0.3213 0.024 Uiso calc R 1 . .
    C C5 0.7953(4) 0.5851(3) 0.5511(2) 0.0148(5) Uani d . 1 . .
    C C6 0.8287(4) 0.4758(3) 0.6422(2) 0.0188(6) Uani d . 1 . .
    H H6 0.8136 0.3924 0.6426 0.023 Uiso calc R 1 . .
    C C7 0.8843(4) 0.4918(3) 0.7319(2) 0.0230(6) Uani d . 1 . .
    H H7 0.9067 0.4184 0.7944 0.028 Uiso calc R 1 . .
    C C8 0.9078(4) 0.6146(3) 0.7319(2) 0.0237(7) Uani d . 1 . .
    H H8 0.9464 0.6227 0.7943 0.028 Uiso calc R 1 . .
    C C9 0.8759(4) 0.7244(3) 0.6426(2) 0.0211(6) Uani d . 1 . .
    H H9 0.8925 0.8074 0.6426 0.025 Uiso calc R 1 . .
    C C10 0.8183(4) 0.7082(3) 0.5529(2) 0.0174(6) Uani d . 1 . .
    C C11 0.6925(4) 0.4572(3) 0.0883(2) 0.0192(6) Uani d . 1 . .
    C C12 0.7333(4) 0.7692(3) 0.0773(2) 0.0189(6) Uani d . 1 . .
    H H12 0.8548 0.7738 0.0434 0.023 Uiso calc R 1 . .
    C C13 0.6459(4) 0.8771(3) 0.1045(2) 0.0164(6) Uani d . 1 . .
    C C14 0.7289(4) 0.9880(3) 0.0867(2) 0.0191(6) Uani d . 1 . .
    H H14 0.8527 1.0017 0.0576 0.023 Uiso calc R 1 . .
    C C15 0.4594(4) 0.8983(3) 0.1488(2) 0.0156(6) Uani d . 1 . .
    C C16 0.3047(4) 0.8256(3) 0.1817(2) 0.0210(6) Uani d . 1 . .
    H H16 0.3122 0.7412 0.1790 0.025 Uiso calc R 1 . .
    C C17 0.1416(4) 0.8801(3) 0.2180(2) 0.0247(7) Uani d . 1 . .
    H H17 0.0372 0.8312 0.2414 0.030 Uiso calc R 1 . .
    C C18 0.1256(4) 1.0053(3) 0.2214(2) 0.0245(7) Uani d . 1 . .
    H H18 0.0106 1.0403 0.2453 0.029 Uiso calc R 1 . .
    C C19 0.2771(4) 1.0783(3) 0.1898(2) 0.0231(6) Uani d . 1 . .
    H H19 0.2682 1.1629 0.1922 0.028 Uiso calc R 1 . .
    C C20 0.4422(4) 1.0232(3) 0.1547(2) 0.0185(6) Uani d . 1 . .
loop_
    _atom_site_aniso_label
    _atom_site_aniso_U_11
    _atom_site_aniso_U_22
    _atom_site_aniso_U_33
    _atom_site_aniso_U_12
    _atom_site_aniso_U_13
    _atom_site_aniso_U_23
    S1 0.0312(4) 0.0162(4) 0.0216(4) -0.0052(3) -0.0014(3) -0.0101(3)
    S2 0.0274(4) 0.0203(4) 0.0321(4) -0.0073(3) 0.0061(3) -0.0150(3)
    N1 0.0433(17) 0.0196(14) 0.0201(13) -0.0059(13) -0.0052(12) -0.0070(11)
    N2 0.0242(13) 0.0160(12) 0.0171(12) -0.0055(10) -0.0017(10) -0.0089(10)
    N3 0.0168(12) 0.0196(13) 0.0199(12) -0.0058(10) 0.0008(9) -0.0120(10)
    N4 0.0269(13) 0.0135(13) 0.0233(13) -0.0045(11) -0.0012(10) -0.0072(10)
    N5 0.0218(13) 0.0207(14) 0.0303(14) -0.0038(11) 0.0041(11) -0.0108(12)
    N6 0.0231(13) 0.0180(13) 0.0280(14) -0.0031(11) 0.0032(11) -0.0114(11)
    N7 0.0221(12) 0.0150(12) 0.0232(12) 0.0008(10) -0.0018(10) -0.0081(10)
    N8 0.0269(14) 0.0162(13) 0.0244(13) -0.0094(11) 0.0015(10) -0.0105(10)
    C1 0.0165(13) 0.0175(14) 0.0188(14) -0.0034(11) 0.0013(11) -0.0074(11)
    C2 0.0157(13) 0.0213(15) 0.0173(13) -0.0058(12) 0.0007(10) -0.0079(11)
    C3 0.0144(13) 0.0178(14) 0.0177(13) -0.0029(11) 0.0015(10) -0.0081(11)
    C4 0.0223(15) 0.0182(15) 0.0188(14) -0.0035(12) -0.0005(11) -0.0069(12)
    C5 0.0110(12) 0.0163(14) 0.0194(13) -0.0042(11) 0.0029(10) -0.0089(11)
    C6 0.0176(14) 0.0181(15) 0.0220(14) -0.0036(12) -0.0004(11) -0.0080(12)
    C7 0.0224(15) 0.0254(16) 0.0189(14) -0.0020(13) -0.0019(12) -0.0051(12)
    C8 0.0193(14) 0.0349(18) 0.0221(15) -0.0027(13) -0.0025(12) -0.0159(13)
    C9 0.0171(14) 0.0239(16) 0.0279(15) -0.0020(12) -0.0003(12) -0.0163(13)
    C10 0.0138(13) 0.0175(15) 0.0225(14) -0.0024(11) 0.0023(11) -0.0096(12)
    C11 0.0210(15) 0.0170(15) 0.0215(14) -0.0031(12) -0.0030(11) -0.0083(12)
    C12 0.0204(14) 0.0175(15) 0.0176(13) -0.0009(12) -0.0011(11) -0.0053(11)
    C13 0.0206(14) 0.0125(14) 0.0152(13) -0.0041(11) -0.0022(11) -0.0025(11)
    C14 0.0199(14) 0.0208(15) 0.0177(13) -0.0047(12) -0.0003(11) -0.0072(12)
    C15 0.0175(13) 0.0149(14) 0.0133(13) -0.0013(11) -0.0039(10) -0.0030(11)
    C16 0.0237(15) 0.0165(15) 0.0216(14) -0.0060(12) -0.0035(12) -0.0032(12)
    C17 0.0172(14) 0.0294(17) 0.0258(15) -0.0066(13) -0.0009(12) -0.0065(13)
    C18 0.0201(15) 0.0312(18) 0.0223(15) 0.0027(13) -0.0005(12) -0.0114(13)
    C19 0.0299(16) 0.0206(16) 0.0207(14) 0.0018(13) -0.0057(12) -0.0101(12)
    C20 0.0237(15) 0.0180(14) 0.0161(13) -0.0040(12) -0.0050(11) -0.0072(11)
loop_
    _geom_bond_atom_site_label_1
    _geom_bond_atom_site_label_2
    _geom_bond_site_symmetry_2
    _geom_bond_distance
    _geom_bond_publ_flag
    S1 C1 . 1.696(3) ?
    S2 C11 . 1.689(3) ?
    N1 C1 . 1.329(4) ?
    N1 H1N1 . 0.87(3) ?
    N1 H1N2 . 0.89(3) ?
    N2 C1 . 1.341(4) ?
    N2 N3 . 1.393(3) ?
    N2 H2N . 0.887(10) ?
    N3 C2 . 1.289(4) ?
    N4 C4 . 1.365(3) ?
    N4 C10 . 1.376(4) ?
    N4 H4N . 0.886(10) ?
    N5 C11 . 1.335(4) ?
    N5 H5N1 . 0.88(3) ?
    N5 H5N2 . 0.88(3) ?
    N6 C11 . 1.344(4) ?
    N6 N7 . 1.385(3) ?
    N6 H6N . 0.88(3) ?
    N7 C12 . 1.287(4) ?
    N8 C14 . 1.350(4) ?
    N8 C20 . 1.384(4) ?
    N8 H8N . 0.88(3) ?
    C2 C3 . 1.443(4) ?
    C2 H2 . 0.9500 ?
    C3 C4 . 1.376(4) ?
    C3 C5 . 1.443(4) ?
    C4 H4 . 0.9500 ?
    C5 C6 . 1.399(4) ?
    C5 C10 . 1.415(4) ?
    C6 C7 . 1.388(4) ?
    C6 H6 . 0.9500 ?
    C7 C8 . 1.403(4) ?
    C7 H7 . 0.9500 ?
    C8 C9 . 1.386(4) ?
    C8 H8 . 0.9500 ?
    C9 C10 . 1.395(4) ?
    C9 H9 . 0.9500 ?
    C12 C13 . 1.436(4) ?
    C12 H12 . 0.9500 ?
    C13 C14 . 1.379(4) ?
    C13 C15 . 1.446(4) ?
    C14 H14 . 0.9500 ?
    C15 C16 . 1.409(4) ?
    C15 C20 . 1.414(4) ?
    C16 C17 . 1.384(4) ?
    C16 H16 . 0.9500 ?
    C17 C18 . 1.405(4) ?
    C17 H17 . 0.9500 ?
    C18 C19 . 1.391(4) ?
    C18 H18 . 0.9500 ?
    C19 C20 . 1.391(4) ?
    C19 H19 . 0.9500 ?
loop_
    _geom_angle_atom_site_label_1
    _geom_angle_atom_site_label_2
    _geom_angle_atom_site_label_3
    _geom_angle_site_symmetry_1
    _geom_angle_site_symmetry_3
    _geom_angle
    _geom_angle_publ_flag
    C1 N1 H1N1 . . 124(3) ?
    C1 N1 H1N2 . . 120(3) ?
    H1N1 N1 H1N2 . . 114(4) ?
    C1 N2 N3 . . 121.7(2) ?
    C1 N2 H2N . . 113(2) ?
    N3 N2 H2N . . 125(2) ?
    C2 N3 N2 . . 113.1(2) ?
    C4 N4 C10 . . 109.1(2) ?
    C4 N4 H4N . . 125(2) ?
    C10 N4 H4N . . 125(2) ?
    C11 N5 H5N1 . . 121(2) ?
    C11 N5 H5N2 . . 115(2) ?
    H5N1 N5 H5N2 . . 116(3) ?
    C11 N6 N7 . . 120.0(2) ?
    C11 N6 H6N . . 118(3) ?
    N7 N6 H6N . . 122(3) ?
    C12 N7 N6 . . 114.4(2) ?
    C14 N8 C20 . . 109.3(2) ?
    C14 N8 H8N . . 123(2) ?
    C20 N8 H8N . . 127(2) ?
    N1 C1 N2 . . 117.8(2) ?
    N1 C1 S1 . . 123.6(2) ?
    N2 C1 S1 . . 118.6(2) ?
    N3 C2 C3 . . 123.1(3) ?
    N3 C2 H2 . . 118.5 ?
    C3 C2 H2 . . 118.5 ?
    C4 C3 C2 . . 123.6(3) ?
    C4 C3 C5 . . 106.6(2) ?
    C2 C3 C5 . . 129.8(3) ?
    N4 C4 C3 . . 110.1(3) ?
    N4 C4 H4 . . 125.0 ?
    C3 C4 H4 . . 125.0 ?
    C6 C5 C10 . . 119.4(2) ?
    C6 C5 C3 . . 134.3(2) ?
    C10 C5 C3 . . 106.3(2) ?
    C7 C6 C5 . . 118.6(3) ?
    C7 C6 H6 . . 120.7 ?
    C5 C6 H6 . . 120.7 ?
    C6 C7 C8 . . 121.1(3) ?
    C6 C7 H7 . . 119.5 ?
    C8 C7 H7 . . 119.5 ?
    C9 C8 C7 . . 121.4(3) ?
    C9 C8 H8 . . 119.3 ?
    C7 C8 H8 . . 119.3 ?
    C8 C9 C10 . . 117.4(3) ?
    C8 C9 H9 . . 121.3 ?
    C10 C9 H9 . . 121.3 ?
    N4 C10 C9 . . 129.9(3) ?
    N4 C10 C5 . . 108.0(2) ?
    C9 C10 C5 . . 122.1(3) ?
    N5 C11 N6 . . 117.1(3) ?
    N5 C11 S2 . . 123.0(2) ?
    N6 C11 S2 . . 119.9(2) ?
    N7 C12 C13 . . 122.0(3) ?
    N7 C12 H12 . . 119.0 ?
    C13 C12 H12 . . 119.0 ?
    C14 C13 C12 . . 124.2(3) ?
    C14 C13 C15 . . 105.9(2) ?
    C12 C13 C15 . . 129.9(2) ?
    N8 C14 C13 . . 110.7(3) ?
    N8 C14 H14 . . 124.6 ?
    C13 C14 H14 . . 124.6 ?
    C16 C15 C20 . . 118.8(3) ?
    C16 C15 C13 . . 134.5(3) ?
    C20 C15 C13 . . 106.7(2) ?
    C17 C16 C15 . . 118.4(3) ?
    C17 C16 H16 . . 120.8 ?
    C15 C16 H16 . . 120.8 ?
    C16 C17 C18 . . 122.0(3) ?
    C16 C17 H17 . . 119.0 ?
    C18 C17 H17 . . 119.0 ?
    C19 C18 C17 . . 120.4(3) ?
    C19 C18 H18 . . 119.8 ?
    C17 C18 H18 . . 119.8 ?
    C20 C19 C18 . . 117.7(3) ?
    C20 C19 H19 . . 121.2 ?
    C18 C19 H19 . . 121.2 ?
    N8 C20 C19 . . 129.9(3) ?
    N8 C20 C15 . . 107.4(2) ?
    C19 C20 C15 . . 122.6(3) ?
loop_
    _geom_torsion_atom_site_label_1
    _geom_torsion_atom_site_label_2
    _geom_torsion_atom_site_label_3
    _geom_torsion_atom_site_label_4
    _geom_torsion_site_symmetry_1
    _geom_torsion_site_symmetry_2
    _geom_torsion_site_symmetry_3
    _geom_torsion_site_symmetry_4
    _geom_torsion
    _geom_torsion_publ_flag
    C1 N2 N3 C2 . . . . -179.2(2) ?
    C11 N6 N7 C12 . . . . 173.1(3) ?
    N3 N2 C1 N1 . . . . 0.7(4) ?
    N3 N2 C1 S1 . . . . -178.20(19) ?
    N2 N3 C2 C3 . . . . -179.0(2) ?
    N3 C2 C3 C4 . . . . -179.5(3) ?
    N3 C2 C3 C5 . . . . 1.5(5) ?
    C10 N4 C4 C3 . . . . -1.2(3) ?
    C2 C3 C4 N4 . . . . -178.3(3) ?
    C5 C3 C4 N4 . . . . 0.9(3) ?
    C4 C3 C5 C6 . . . . 178.6(3) ?
    C2 C3 C5 C6 . . . . -2.3(5) ?
    C4 C3 C5 C10 . . . . -0.2(3) ?
    C2 C3 C5 C10 . . . . 178.9(3) ?
    C10 C5 C6 C7 . . . . -0.2(4) ?
    C3 C5 C6 C7 . . . . -178.8(3) ?
    C5 C6 C7 C8 . . . . -0.3(4) ?
    C6 C7 C8 C9 . . . . 0.3(4) ?
    C7 C8 C9 C10 . . . . 0.4(4) ?
    C4 N4 C10 C9 . . . . -179.3(3) ?
    C4 N4 C10 C5 . . . . 1.0(3) ?
    C8 C9 C10 N4 . . . . 179.5(3) ?
    C8 C9 C10 C5 . . . . -0.9(4) ?
    C6 C5 C10 N4 . . . . -179.5(2) ?
    C3 C5 C10 N4 . . . . -0.5(3) ?
    C6 C5 C10 C9 . . . . 0.8(4) ?
    C3 C5 C10 C9 . . . . 179.8(2) ?
    N7 N6 C11 N5 . . . . 0.9(4) ?
    N7 N6 C11 S2 . . . . -177.8(2) ?
    N6 N7 C12 C13 . . . . 177.7(2) ?
    N7 C12 C13 C14 . . . . 178.5(3) ?
    N7 C12 C13 C15 . . . . -4.9(5) ?
    C20 N8 C14 C13 . . . . -0.3(3) ?
    C12 C13 C14 N8 . . . . 177.4(2) ?
    C15 C13 C14 N8 . . . . 0.1(3) ?
    C14 C13 C15 C16 . . . . 178.4(3) ?
    C12 C13 C15 C16 . . . . 1.3(5) ?
    C14 C13 C15 C20 . . . . 0.1(3) ?
    C12 C13 C15 C20 . . . . -177.0(3) ?
    C20 C15 C16 C17 . . . . 0.3(4) ?
    C13 C15 C16 C17 . . . . -177.8(3) ?
    C15 C16 C17 C18 . . . . 1.0(4) ?
    C16 C17 C18 C19 . . . . -1.4(4) ?
    C17 C18 C19 C20 . . . . 0.4(4) ?
    C14 N8 C20 C19 . . . . -177.0(3) ?
    C14 N8 C20 C15 . . . . 0.4(3) ?
    C18 C19 C20 N8 . . . . 178.0(3) ?
    C18 C19 C20 C15 . . . . 0.9(4) ?
    C16 C15 C20 N8 . . . . -178.9(2) ?
    C13 C15 C20 N8 . . . . -0.3(3) ?
    C16 C15 C20 C19 . . . . -1.3(4) ?
    C13 C15 C20 C19 . . . . 177.4(3) ?
loop_
    _geom_hbond_atom_site_label_D
    _geom_hbond_atom_site_label_H
    _geom_hbond_atom_site_label_A
    _geom_hbond_site_symmetry_A
    _geom_hbond_distance_DH
    _geom_hbond_distance_HA
    _geom_hbond_distance_DA
    _geom_hbond_angle_DHA
    _geom_hbond_publ_flag
    N4 H4n S1 1_565 0.890(10)
                            2.56(2) 3.383(3) 156(3) yes
    N8 H8n S2 1_565 0.88(3) 2.49(2) 3.325(2) 157(3) yes
