# Supplementary material for: 1H-Indole-3-carbaldehyde thio­semi­carbazone
Source: Acta Crystallogr Sect E Struct Rep Online. 2008 Apr 26;64(Pt 5):o919–20. doi: 10.1107/S1600536808011082 (PMC2961326; doi:10.1107/S1600536808011082)
Supplement: Supplementary file 2 [file e-64-0o919-Isup2.hkl]

# 
# h,k,l, Fc-squared, Fo-squared, sigma(Fo-squared) and status flag 
# 
data_I
_shelx_title '  P-1' 
_shelx_refln_list_code          4 
_shelx_F_calc_maximum      174.43 
_exptl_crystal_F_000       456.00 
_reflns_d_resolution_high  0.7697 
 
loop_ 
 _symmetry_equiv_pos_as_xyz 
 'x, y, z' 
 '-x, -y, -z' 
 
_cell_length_a     7.1893 
_cell_length_b    11.1654 
_cell_length_c    13.5373 
_cell_angle_alpha  68.887 
_cell_angle_beta   85.048 
_cell_angle_gamma  82.467 
 
_shelx_F_squared_multiplier     1.000 
 
loop_ 
 _refln_index_h 
 _refln_index_k 
 _refln_index_l 
 _refln_F_squared_calc 
 _refln_F_squared_meas 
 _refln_F_squared_sigma 
 _refln_observed_status 
   1   0   0     2401.09       -0.86      0.57 o 
   2   0   0    14049.20    15096.17    253.54 o 
   3   0   0      136.09      166.11      8.59 o 
   4   0   0      313.44      312.58     11.23 o 
   5   0   0       98.40      111.96      8.18 o 
   6   0   0      103.50      121.22      9.48 o 
   7   0   0       73.07       58.65     12.38 o 
   8   0   0        1.85        4.35      9.48 o 
   9   0   0       30.58       28.89     13.30 o 
  -9   1   0        7.14       19.51     12.82 o 
  -8   1   0       80.24       69.28     13.77 o 
  -7   1   0      103.33      125.81     14.81 o 
  -6   1   0      283.20      291.06     19.37 o 
  -5   1   0      903.23      975.21     26.20 o 
  -4   1   0       87.82      116.67      7.04 o 
  -3   1   0        4.19        9.58      4.67 o 
  -2   1   0     4473.56     4901.22    104.14 o 
  -1   1   0     1875.97        0.44      3.71 o 
   0   1   0      204.62       -0.78      0.52 o 
   2   1   0       93.43      110.76      4.00 o 
   3   1   0     2787.24     3055.74     44.35 o 
   4   1   0      496.36      539.31     14.45 o 
   5   1   0      126.26      131.46      9.20 o 
   6   1   0      106.32       84.80     12.62 o 
   7   1   0      420.69      421.49     24.70 o 
   8   1   0      333.46      312.25     22.68 o 
   9   1   0       55.44       52.14     14.61 o 
  -9   2   0       12.94       -1.42     11.57 o 
  -8   2   0        1.77       -4.69      9.28 o 
  -7   2   0      672.50      752.84     35.64 o 
  -6   2   0      176.38      180.81     15.76 o 
  -5   2   0       61.03       62.87      7.63 o 
  -4   2   0       39.87       21.40     11.07 o 
  -3   2   0     1147.46     1225.80     55.38 o 
  -2   2   0     2518.18     2600.11     47.70 o 
  -1   2   0     1648.25     1782.52     31.50 o 
   0   2   0      743.53      676.55     67.36 o 
   1   2   0      132.57      185.36      4.27 o 
   2   2   0       22.85       15.90      2.28 o 
   3   2   0      354.09      300.41      8.08 o 
   4   2   0       94.07       83.83      5.38 o 
   5   2   0       49.80       56.69      7.04 o 
   6   2   0       20.08        8.94      9.25 o 
   7   2   0      116.06      113.72     13.90 o 
   8   2   0        4.17        4.18     10.09 o 
   9   2   0       21.57       22.88     11.88 o 
  -8   3   0      159.16      178.58     19.61 o 
  -7   3   0        2.12       -1.18      8.54 o 
  -6   3   0       75.61       77.65      8.13 o 
  -5   3   0      239.82      254.61     14.61 o 
  -4   3   0      154.95      185.14     10.99 o 
  -3   3   0     1853.48     1961.73     52.72 o 
  -2   3   0      210.14      190.44      7.88 o 
  -1   3   0      124.33      135.68      5.85 o 
   0   3   0       37.59       35.27      4.70 o 
   1   3   0     3498.94     3881.59     65.36 o 
   2   3   0      188.91      160.17      5.50 o 
   3   3   0        4.48       -3.43      3.06 o 
   4   3   0      306.18      322.86     13.13 o 
   5   3   0        0.23       -2.88      5.80 o 
   6   3   0        0.16       -3.80      6.46 o 
   7   3   0        0.60        0.47      8.94 o 
   8   3   0       26.87       23.82     11.17 o 
   9   3   0        2.63        6.48     11.61 o 
  -8   4   0        1.20       -0.34     10.39 o 
  -7   4   0      351.44      306.82     21.80 o 
  -6   4   0      457.69      433.61     34.35 o 
  -5   4   0      366.63      406.87     17.36 o 
  -4   4   0     1027.30     1095.56     32.93 o 
  -3   4   0       66.45      122.64     14.75 o 
  -2   4   0       60.34       64.78      4.72 o 
  -1   4   0      242.19      319.03     15.22 o 
   0   4   0     1641.23     1803.15     36.22 o 
   1   4   0     1360.83     1563.87     40.60 o 
   2   4   0      241.43      244.32     11.79 o 
   3   4   0      480.90      547.94     17.53 o 
   4   4   0       45.45       45.64      4.34 o 
   5   4   0      269.99      250.55     18.03 o 
   6   4   0      280.77      292.53     17.89 o 
   7   4   0       11.23       17.28      7.97 o 
   8   4   0        0.51        0.91      9.58 o 
   9   4   0       42.00       49.30     15.25 o 
  -8   5   0       63.10       65.20     14.88 o 
  -7   5   0        0.56       20.21     14.78 o 
  -6   5   0      199.55      179.66     25.51 o 
  -5   5   0      144.97      140.38     11.40 o 
  -4   5   0      595.26      660.72     23.76 o 
  -3   5   0      509.66      517.47     19.99 o 
  -2   5   0       21.59       48.53     11.19 o 
  -1   5   0     3890.51     4090.99     96.22 o 
   0   5   0      207.72      205.35      8.25 o 
   1   5   0      898.53     1014.21     42.15 o 
   2   5   0      469.41      511.87     15.67 o 
   3   5   0      254.96      350.61     13.65 o 
   4   5   0     1957.70     2030.88     76.98 o 
   5   5   0      181.79      182.16     11.42 o 
   6   5   0      143.43      170.66     13.31 o 
   7   5   0        4.20        0.34      7.20 o 
   8   5   0      162.14      177.13     19.78 o 
  -7   6   0       81.04      137.58     24.60 o 
  -6   6   0      224.56      269.36     30.81 o 
  -5   6   0       94.70       90.31      9.46 o 
  -4   6   0      376.76      394.33     18.64 o 
  -3   6   0       61.45       61.18      9.72 o 
  -2   6   0      298.31      279.73     16.15 o 
  -1   6   0      864.21      868.99     24.65 o 
   0   6   0       43.56       49.98      4.53 o 
   1   6   0       14.44       12.92      9.89 o 
   2   6   0        2.89        4.86      8.47 o 
   3   6   0      288.70      271.72     21.80 o 
   4   6   0      124.92      133.09     20.84 o 
   5   6   0      149.62      146.46     17.82 o 
   6   6   0      795.69      834.78     41.74 o 
   7   6   0       88.71       87.94     17.45 o 
   8   6   0      219.45      222.96     25.14 o 
  -7   7   0        6.56       21.13     19.00 o 
  -6   7   0        0.95       -3.10     16.94 o 
  -5   7   0        1.51        4.96      7.66 o 
  -4   7   0       29.79       32.03      8.83 o 
  -3   7   0      275.11      256.33     17.63 o 
  -2   7   0      195.53      197.07     15.22 o 
  -1   7   0      287.16      296.35     19.99 o 
   0   7   0        9.79       15.62      4.05 o 
   1   7   0       44.29       49.17     11.95 o 
   2   7   0      612.46      586.68     32.30 o 
   3   7   0      302.55      302.06     25.02 o 
   4   7   0      131.32      105.25     17.31 o 
   5   7   0      116.70      106.67     17.38 o 
   6   7   0       81.02      111.19     18.32 o 
   7   7   0      170.29      155.10     21.56 o 
   8   7   0        7.33        0.20     14.68 o 
  -6   8   0       15.75       15.25     19.78 o 
  -5   8   0       94.81       94.52     22.61 o 
  -4   8   0     1089.33     1140.67     67.05 o 
  -3   8   0      123.84      133.34     12.96 o 
  -2   8   0      204.38      213.87     40.53 o 
  -1   8   0      650.95      617.54     20.74 o 
   0   8   0      231.53      272.50     23.96 o 
   1   8   0      536.79      469.85     28.89 o 
   2   8   0      168.26      148.48     18.97 o 
   3   8   0       78.88       87.61     15.69 o 
   4   8   0      219.48      223.84     23.35 o 
   5   8   0        0.97       12.45     13.60 o 
   6   8   0      230.16      234.00     25.07 o 
   7   8   0       58.05       33.91     17.21 o 
   8   8   0       29.00       29.36     17.58 o 
  -6   9   0        2.24      -16.20     19.67 o 
  -5   9   0      198.07      214.63     32.50 o 
  -4   9   0        7.44        9.48     23.79 o 
  -3   9   0       87.21       81.73     24.74 o 
  -2   9   0      358.87      350.56     39.72 o 
  -1   9   0      689.46      740.56     39.11 o 
   0   9   0      697.70      685.39     37.76 o 
   1   9   0       25.15       11.91     13.43 o 
   2   9   0      399.86      405.66     29.53 o 
   3   9   0      287.74      303.41     24.84 o 
   4   9   0      581.78      592.14     36.82 o 
   5   9   0      224.66      242.64     25.95 o 
   6   9   0      277.38      277.90     27.71 o 
   7   9   0       40.48       42.96     18.09 o 
  -5  10   0        2.20       -3.88     23.49 o 
  -4  10   0        4.01       -2.37     19.57 o 
  -3  10   0       13.08        7.19     11.72 o 
  -2  10   0       10.11        5.54     11.66 o 
  -1  10   0       22.51        1.48     12.62 o 
   0  10   0      190.39      162.59     20.42 o 
   1  10   0        7.45       12.82     13.30 o 
   2  10   0        7.89        1.79     13.33 o 
   3  10   0      169.27      163.97     21.46 o 
   4  10   0       52.14       51.94     16.70 o 
   5  10   0       50.33       81.90     19.40 o 
   6  10   0       93.80      108.76     21.26 o 
  -4  11   0       33.90       10.26     25.55 o 
  -3  11   0       62.43       55.16     14.37 o 
  -2  11   0      235.15      240.57     21.06 o 
  -1  11   0        3.83       11.27     13.36 o 
   0  11   0        0.17        4.99     13.33 o 
   1  11   0        4.43        5.10     14.51 o 
   2  11   0       90.21       79.57     18.32 o 
   3  11   0        0.07       -0.37     12.96 o 
   4  11   0       97.86      116.83     21.33 o 
   5  11   0       28.52       19.30     17.18 o 
   6  11   0        0.03        5.43     17.04 o 
  -3  12   0       36.99       34.69     24.03 o 
  -2  12   0        2.51       -7.14     12.86 o 
  -1  12   0        0.92        2.28     12.85 o 
   0  12   0       10.67       25.34     15.52 o 
   1  12   0       63.48       66.04     18.19 o 
   2  12   0      119.13      152.50     23.01 o 
   3  12   0        4.52       -5.50     15.25 o 
   4  12   0        3.46        1.72     16.70 o 
   5  12   0        6.93       -5.64     17.35 o 
  -1  13   0        3.36        7.44     14.41 o 
   0  13   0      266.58      246.55     28.18 o 
   1  13   0       27.64       18.53     17.08 o 
   2  13   0       62.14       68.64     21.16 o 
   3  13   0       63.53       85.68     22.51 o 
  -2 -13   1       10.74       -4.49     15.22 o 
  -1 -13   1        1.45       -5.60     16.27 o 
   0 -13   1        7.88        5.40     17.21 o 
  -4 -12   1       66.09      100.60     23.05 o 
  -3 -12   1      114.34      124.66     23.28 o 
  -2 -12   1        8.01       12.01     16.03 o 
  -1 -12   1       23.26       36.78     17.35 o 
   0 -12   1      479.28      525.09     36.85 o 
   1 -12   1       67.83       50.59     17.36 o 
   2 -12   1       47.57       41.24     15.73 o 
  -5 -11   1       41.78       32.40     18.29 o 
  -4 -11   1       58.15       60.17     19.20 o 
  -3 -11   1       16.65       19.24     14.44 o 
  -2 -11   1        1.55        6.34     13.30 o 
  -1 -11   1      175.62      190.33     23.08 o 
   0 -11   1       51.62       47.58     15.79 o 
   1 -11   1       14.25       18.56     14.11 o 
   2 -11   1        0.50       -4.90     11.98 o 
   3 -11   1      247.57      255.40     28.35 o 
   4 -11   1       95.66       61.18     29.70 o 
  -6 -10   1      104.79      118.79     23.12 o 
  -5 -10   1        6.33       22.44     16.16 o 
  -4 -10   1      243.61      255.16     25.78 o 
  -3 -10   1        8.04        4.86     14.21 o 
  -2 -10   1     2415.54     2298.39     93.41 o 
  -1 -10   1      354.78      294.00     26.39 o 
   0 -10   1      402.40      413.93     29.97 o 
   1 -10   1       25.65       26.79     13.94 o 
   2 -10   1      111.08      120.06     15.99 o 
   3 -10   1        0.06       -1.31     10.74 o 
   4 -10   1      166.95      126.18     29.36 o 
   5 -10   1        2.45      -27.10     23.28 o 
  -7  -9   1      142.31      153.24     24.53 o 
  -6  -9   1       40.13       51.36     18.29 o 
  -5  -9   1       11.41       15.32     13.60 o 
  -4  -9   1      290.06      287.25     27.27 o 
  -3  -9   1      573.86      516.62     33.04 o 
  -2  -9   1        0.02       -0.34     12.62 o 
  -1  -9   1      230.16      233.15     21.97 o 
   0  -9   1      318.51      311.58     25.48 o 
   1  -9   1      560.73      518.48     18.80 o 
   2  -9   1      259.98      250.83     18.99 o 
   3  -9   1       11.38        3.59     13.38 o 
   4  -9   1        7.34        1.72     10.10 o 
   5  -9   1       23.92        5.64     23.05 o 
   6  -9   1       89.06      116.76     28.01 o 
  -7  -8   1      132.46      139.98     23.18 o 
  -6  -8   1        7.48        2.53     14.44 o 
  -5  -8   1       33.64       27.77     14.81 o 
  -4  -8   1        1.39       -1.96     11.07 o 
  -3  -8   1       20.02       31.99     14.41 o 
  -2  -8   1      406.88      390.31     27.30 o 
  -1  -8   1       63.71       71.37      8.37 o 
   0  -8   1      135.24      154.67     10.34 o 
   1  -8   1      283.35      271.71     14.10 o 
   2  -8   1        1.70       -1.97     10.31 o 
   3  -8   1      800.37      819.67     31.13 o 
   4  -8   1       10.13        9.90     14.02 o 
   5  -8   1       35.55        6.34     20.18 o 
   6  -8   1       68.23       73.90     23.18 o 
  -8  -7   1       88.81      102.08     22.24 o 
  -7  -7   1       66.54       82.54     18.80 o 
  -6  -7   1       28.44       30.00     15.02 o 
  -5  -7   1      865.48      849.09     43.57 o 
  -4  -7   1      162.78      137.31     19.10 o 
  -3  -7   1        3.77        1.97      5.65 o 
  -2  -7   1      135.29      135.83     17.35 o 
  -1  -7   1       80.46       66.65     14.21 o 
   0  -7   1      237.89      215.44      7.57 o 
   1  -7   1      324.30      325.78     14.16 o 
   2  -7   1        3.76        9.63      9.79 o 
   3  -7   1        1.52        2.40     18.29 o 
   4  -7   1      402.74      411.27     19.99 o 
   5  -7   1        6.48        7.22     16.00 o 
   6  -7   1       19.27       12.45     18.63 o 
   7  -7   1        0.91        8.94     19.30 o 
  -8  -6   1       30.86       26.09     16.94 o 
  -7  -6   1      150.01      138.39     19.84 o 
  -6  -6   1      527.21      533.22     34.12 o 
  -5  -6   1        1.91        3.98     12.35 o 
  -4  -6   1      166.59      180.81     21.13 o 
  -3  -6   1       95.14      102.31      9.43 o 
  -2  -6   1      272.59      223.87     27.96 o 
  -1  -6   1      930.07      893.83     40.73 o 
   0  -6   1      217.90      210.51      9.57 o 
   1  -6   1      120.23      123.85     14.38 o 
   2  -6   1       11.02       23.69     18.97 o 
   3  -6   1      628.78      643.08     24.64 o 
   4  -6   1       27.26       45.66     20.18 o 
   5  -6   1        4.23       -0.98      7.01 o 
   6  -6   1       13.56       15.02     16.10 o 
   7  -6   1      246.93      283.77     33.24 o 
  -8  -5   1       16.77       32.50     12.89 o 
  -7  -5   1        7.85        4.72      7.90 o 
  -6  -5   1      108.01      103.32      8.68 o 
  -5  -5   1      506.87      499.11     30.20 o 
  -4  -5   1      504.31      480.44     28.28 o 
  -3  -5   1      971.18      978.24     42.32 o 
  -2  -5   1     1999.01     2211.74     43.84 o 
  -1  -5   1        2.95       19.75      4.53 o 
   0  -5   1       16.77       30.34      9.52 o 
   2  -5   1     4027.56     4074.25    164.26 o 
   3  -5   1      677.38      706.25     24.83 o 
   4  -5   1      652.71      680.27     24.58 o 
   5  -5   1       33.33       29.19     16.57 o 
   6  -5   1      101.47      128.64     22.21 o 
   7  -5   1      174.04      212.57     27.87 o 
   8  -5   1       61.82       55.75     14.81 o 
  -9  -4   1       28.28       17.78     13.36 o 
  -8  -4   1      227.40      217.76     21.53 o 
  -7  -4   1       39.07       46.58      9.17 o 
  -6  -4   1        9.02        8.11      6.94 o 
  -5  -4   1      574.23      594.61     36.01 o 
  -4  -4   1      678.83      692.41     29.17 o 
  -3  -4   1     2401.99     2795.78     55.47 o 
  -2  -4   1       42.62       85.18     11.34 o 
  -1  -4   1       37.16       37.24      2.87 o 
   0  -4   1      860.48      980.50     21.93 o 
   1  -4   1      658.21      648.08     19.42 o 
   2  -4   1     1016.11     1159.45     65.31 o 
   3  -4   1        3.67       -1.94      4.86 o 
   4  -4   1      709.40      781.54     31.64 o 
   5  -4   1      345.64      373.37     15.35 o 
   6  -4   1      728.05      748.69     47.11 o 
   8  -4   1        0.28       -7.83     10.19 o 
  -9  -3   1       86.46       96.48     17.08 o 
  -8  -3   1      153.54      154.56     16.64 o 
  -7  -3   1       14.06        6.75      9.31 o 
  -6  -3   1        2.65        0.07      6.63 o 
  -5  -3   1      803.23      792.45     24.72 o 
  -4  -3   1      210.26      212.53     11.21 o 
  -3  -3   1      639.52      791.19     19.51 o 
  -2  -3   1      634.45      669.44     11.98 o 
  -1  -3   1     2525.66     2793.34     45.36 o 
   0  -3   1     4818.48     4969.75    116.79 o 
   1  -3   1       39.39       33.59      4.13 o 
   2  -3   1       57.05       63.01      5.36 o 
   3  -3   1      154.23      147.50     15.05 o 
   4  -3   1        2.74       11.55      4.72 o 
   5  -3   1       86.35       77.74      5.37 o 
   6  -3   1       16.09       19.81     14.85 o 
   7  -3   1        8.71       15.76      9.35 o 
   8  -3   1       13.71        5.64     11.24 o 
  -9  -2   1       21.14        6.68     11.34 o 
  -8  -2   1       45.33       48.26     11.57 o 
  -7  -2   1       38.94       40.33     10.16 o 
  -6  -2   1      688.03      666.02     30.98 o 
  -5  -2   1      249.70      246.33     12.49 o 
  -4  -2   1       17.67       10.55      4.81 o 
  -3  -2   1      972.87     1055.81     15.88 o 
  -2  -2   1       54.61       60.25      2.76 o 
  -1  -2   1     2988.96     3204.03     42.59 o 
   0  -2   1      260.74      243.77      8.54 o 
   1  -2   1      214.43      201.39     14.21 o 
   2  -2   1      173.84      189.81     11.34 o 
   3  -2   1      195.68      178.24     10.56 o 
   4  -2   1       87.66       72.12      7.85 o 
   5  -2   1       31.02       19.57     14.71 o 
   6  -2   1       59.25       51.02     11.07 o 
   7  -2   1       17.43       17.11     10.29 o 
   8  -2   1      332.76      331.05     23.72 o 
  -9  -1   1       24.57        8.44     12.11 o 
  -8  -1   1        1.13        4.83      9.75 o 
  -7  -1   1      586.07      548.48     28.82 o 
  -6  -1   1      507.82      479.10     24.67 o 
  -5  -1   1      228.52      256.57     16.97 o 
  -4  -1   1     2079.91     2247.67     53.45 o 
  -3  -1   1      855.66      910.29     13.88 o 
  -2  -1   1     3469.04     3515.19     46.41 o 
  -1  -1   1      383.92      398.18     11.29 o 
   0  -1   1     1174.55       -0.94      0.63 o 
   2  -1   1     1705.66     1966.91     44.26 o 
   3  -1   1      734.68      701.75     20.40 o 
   4  -1   1      201.39      236.18     14.24 o 
   5  -1   1      214.64      232.14      9.35 o 
   6  -1   1      253.30      266.39     19.64 o 
   7  -1   1      344.02      355.42     23.45 o 
   8  -1   1       11.58        4.42      9.99 o 
   9  -1   1        7.07        9.31     12.05 o 
  -9   0   1        9.85       -4.76     11.14 o 
  -8   0   1        7.58        5.74      9.11 o 
  -7   0   1       16.13       19.51     10.02 o 
  -6   0   1      373.86      368.71     21.26 o 
  -5   0   1       57.34       51.57      6.50 o 
  -4   0   1        6.11       13.79      4.45 o 
  -3   0   1       39.12       25.71      3.09 o 
  -2   0   1    14301.48    15747.04    234.94 o 
   0   0   1       71.10       -0.25      0.19 o 
   2   0   1     3831.11     4198.48    109.57 o 
   3   0   1     1795.53     1865.52     38.10 o 
   4   0   1      133.43      172.97      7.89 o 
   5   0   1        0.06        1.69      6.99 o 
   6   0   1      634.01      569.77     27.64 o 
   7   0   1        0.03       -4.96      7.69 o 
   8   0   1        2.15        8.84      9.82 o 
   9   0   1        0.05      -10.29      9.85 o 
  -9   1   1       81.45       91.25     16.50 o 
  -8   1   1       22.06       10.36      9.65 o 
  -7   1   1      306.33      304.80     20.99 o 
  -6   1   1      559.14      551.95     27.23 o 
  -5   1   1      218.41      213.90     10.78 o 
  -4   1   1     3442.05     3452.21     79.11 o 
  -3   1   1        1.69        0.51      3.45 o 
  -2   1   1     9246.25    10455.61    187.73 o 
   0   1   1       22.03       -0.46      0.31 o 
   1   1   1       41.80        9.48      1.72 o 
   2   1   1     2220.94     2334.70     37.45 o 
   3   1   1      396.77      429.57     10.73 o 
   4   1   1      344.55      358.06     12.44 o 
   5   1   1      516.68      499.55     17.53 o 
   6   1   1      370.19      380.36     14.91 o 
   7   1   1       34.04       33.31     10.39 o 
   8   1   1        2.14        5.91     10.63 o 
   9   1   1       55.34       36.51     14.04 o 
  -8   2   1        3.80        3.41      9.45 o 
  -7   2   1       33.60       45.59     11.64 o 
  -6   2   1      100.39       99.25     11.98 o 
  -5   2   1      925.97      908.10     25.25 o 
  -4   2   1       41.76       40.02     12.01 o 
  -3   2   1      238.99      297.44     20.79 o 
  -2   2   1      597.90      683.84     15.01 o 
  -1   2   1     3377.91     3633.52     62.04 o 
   1   2   1     2560.40     2835.85     69.84 o 
   2   2   1      641.67      698.51     12.97 o 
   3   2   1      568.42      634.23     12.69 o 
   4   2   1     1161.25     1193.13     25.17 o 
   5   2   1      132.62      147.04      7.87 o 
   6   2   1        0.03        3.95      9.01 o 
   7   2   1        6.75        0.78      8.27 o 
   8   2   1       56.73       77.48     13.60 o 
   9   2   1      167.39      189.52     21.19 o 
  -8   3   1        4.54        1.05      9.82 o 
  -7   3   1      184.15      204.06     18.59 o 
  -6   3   1      333.51      312.05     13.81 o 
  -5   3   1      144.98      135.83     19.67 o 
  -4   3   1       23.58       27.17     12.25 o 
  -3   3   1      294.65      274.16     12.55 o 
  -2   3   1      973.89      975.04     22.38 o 
  -1   3   1     1345.22     1289.27     22.67 o 
   0   3   1      150.11      149.77     13.16 o 
   1   3   1      348.29      379.40     21.55 o 
   2   3   1       35.71       33.99      2.13 o 
   3   3   1     1436.69     1497.91     22.95 o 
   4   3   1      173.84      182.80      8.37 o 
   5   3   1       59.46       68.97      7.78 o 
   6   3   1      144.81      150.62     11.38 o 
   7   3   1      187.52      184.49     17.18 o 
   8   3   1       53.09       49.78     13.16 o 
   9   3   1        5.47        7.93     11.24 o 
  -8   4   1        2.74        7.19     10.70 o 
  -7   4   1       47.16       51.50     11.88 o 
  -6   4   1       18.06       15.98      7.05 o 
  -5   4   1      464.97      463.87     19.70 o 
  -4   4   1      152.33      144.64     20.52 o 
  -3   4   1     1849.78     1748.13     48.48 o 
  -2   4   1      260.68      283.00     10.50 o 
  -1   4   1      266.00      233.00      8.07 o 
   0   4   1      928.23      987.03     25.31 o 
   1   4   1      931.62     1125.22     22.91 o 
   2   4   1     2587.77     2779.21    108.85 o 
   3   4   1       35.27       32.04      3.57 o 
   4   4   1      230.12      262.89      8.83 o 
   5   4   1       26.03       30.48      7.25 o 
   6   4   1      635.58      597.67     21.18 o 
   7   4   1      108.67      106.28     10.37 o 
   8   4   1      155.41      146.66     17.14 o 
   9   4   1        5.74        0.17     11.71 o 
  -8   5   1       38.21       27.20     12.76 o 
  -6   5   1       54.68       76.30     19.67 o 
  -5   5   1        4.94        1.78      7.33 o 
  -4   5   1      425.05      447.96     19.33 o 
  -3   5   1       24.10       25.82      7.32 o 
  -2   5   1       60.00       55.01      6.23 o 
  -1   5   1       28.62       22.91      5.08 o 
   0   5   1        7.52        1.40      2.91 o 
   1   5   1      143.28      307.31     21.68 o 
   2   5   1      455.78      480.14     18.16 o 
   3   5   1       47.30       62.85      6.41 o 
   4   5   1       97.08       91.27      6.64 o 
   5   5   1       64.49       50.96      5.55 o 
   6   5   1      493.29      496.20     22.88 o 
   7   5   1       31.19       35.40      8.87 o 
   8   5   1        2.15        0.71     11.14 o 
   9   5   1       12.46        4.39     11.98 o 
  -7   6   1        0.22       16.64     16.13 o 
  -6   6   1      280.09      273.65     31.28 o 
  -5   6   1      428.49      399.55     18.47 o 
  -4   6   1        0.13        2.77      8.51 o 
  -3   6   1        4.59       13.05      8.08 o 
  -2   6   1      129.42      128.35     12.14 o 
  -1   6   1       28.46        8.01      4.89 o 
   0   6   1       71.12       68.84     11.96 o 
   1   6   1        6.51       -7.26      7.83 o 
   2   6   1      186.62      231.50     19.51 o 
   3   6   1      109.02      115.67      8.19 o 
   4   6   1       78.35       93.31     18.04 o 
   5   6   1       64.58       71.51     14.81 o 
   6   6   1      532.70      596.77     33.71 o 
   7   6   1        3.48       -1.14      7.61 o 
   8   6   1       31.92       27.78      9.43 o 
  -7   7   1        2.08       21.56     18.09 o 
  -6   7   1      120.43      150.64     24.90 o 
  -5   7   1      103.27       98.32     11.31 o 
  -4   7   1       10.39       20.89      8.40 o 
  -3   7   1      347.46      349.95     19.25 o 
  -2   7   1      173.97      137.23     12.86 o 
  -1   7   1       98.65       86.22     10.44 o 
   0   7   1       75.30       69.79     11.51 o 
   1   7   1        9.95        6.07     10.02 o 
   2   7   1       12.91       19.17     12.15 o 
   3   7   1      259.20      305.61     23.86 o 
   4   7   1        0.17        8.05      9.40 o 
   5   7   1       19.67       14.14     12.55 o 
   6   7   1       85.86       92.84     16.64 o 
   7   7   1       32.22       35.06     15.35 o 
   8   7   1      179.81      200.99     23.76 o 
  -6   8   1       48.44       46.84     21.09 o 
  -5   8   1       48.62       55.54     11.24 o 
  -4   8   1       65.91       64.48     10.90 o 
  -3   8   1       64.36       68.78     10.88 o 
  -2   8   1      244.03      260.37     18.87 o 
  -1   8   1       48.41       39.80      6.81 o 
   0   8   1      186.64      181.55     19.00 o 
   1   8   1        2.53       -1.05     10.53 o 
   2   8   1      748.27      775.45     21.62 o 
   3   8   1        2.80       -0.98     11.30 o 
   4   8   1      190.10      221.44     22.88 o 
   5   8   1       60.97       76.94     16.30 o 
   6   8   1      264.02      269.19     25.51 o 
   7   8   1      474.03      498.80     35.10 o 
   8   8   1       39.44       45.05     17.51 o 
  -6   9   1       36.81       14.31     21.73 o 
  -5   9   1        0.06       -4.15     20.65 o 
  -4   9   1        7.72       -2.47      9.64 o 
  -3   9   1       73.56       77.85     12.08 o 
  -2   9   1      298.26      295.86     19.91 o 
  -1   9   1       84.36       90.03     15.22 o 
   0   9   1     1089.76     1031.42     48.46 o 
   1   9   1      558.07      618.41     20.72 o 
   2   9   1     1066.62     1011.28     27.12 o 
   3   9   1       19.78       25.11     13.67 o 
   4   9   1      348.31      303.48     25.17 o 
   5   9   1      562.61      556.91     34.72 o 
   6   9   1      224.30      215.64     24.94 o 
   7   9   1       77.77      108.26     20.69 o 
  -5  10   1      128.30       93.68     27.57 o 
  -4  10   1      109.78      120.92     20.10 o 
  -3  10   1       73.47       82.76     13.45 o 
  -2  10   1        9.87        7.40     10.14 o 
  -1  10   1      687.41      656.03     37.05 o 
   1  10   1      155.18      139.74     11.01 o 
   2  10   1      486.30      451.39     30.44 o 
   3  10   1        0.11       -5.30     11.44 o 
   4  10   1        7.00       -8.61     13.33 o 
   5  10   1      256.35      239.56     26.52 o 
   6  10   1        4.27       13.43     15.39 o 
   7  10   1       84.53      103.13     21.80 o 
  -4  11   1       16.71      -37.02     26.29 o 
  -3  11   1        2.69      -20.75     25.82 o 
  -2  11   1      161.42      131.61     33.11 o 
  -1  11   1      209.99      222.42     24.74 o 
   0  11   1       52.94       62.03     17.28 o 
   1  11   1      183.62      155.33     21.40 o 
   2  11   1        0.09        2.56     14.07 o 
   3  11   1      314.16      293.36     26.49 o 
   4  11   1      202.10      233.42     26.86 o 
   5  11   1       39.96       30.54     17.14 o 
   6  11   1       32.79       36.38     18.70 o 
  -3  12   1       35.18       30.84     14.86 o 
  -2  12   1      519.13      527.98     29.24 o 
  -1  12   1        3.65       10.12     14.65 o 
   0  12   1      105.58       89.39     19.03 o 
   1  12   1       17.93       21.26     14.48 o 
   2  12   1       46.70       75.59     19.10 o 
   3  12   1       66.26       73.87     17.58 o 
   4  12   1        7.83       13.90     17.21 o 
   5  12   1        3.23        8.10     16.81 o 
  -2  13   1       21.14        9.18     20.20 o 
  -1  13   1        0.54       -5.65     13.88 o 
   0  13   1       50.36       48.90     16.87 o 
   1  13   1      185.67      202.88     25.98 o 
   2  13   1       26.55       21.60     17.58 o 
   3  13   1       15.22       14.24     17.89 o 
   4  13   1        9.48       17.92     17.68 o 
  -4 -12   2      100.81       74.82     20.32 o 
  -3 -12   2      234.08      221.34     27.00 o 
  -2 -12   2       75.83       50.72     17.92 o 
  -1 -12   2        1.09       11.98     15.73 o 
   0 -12   2       34.04       15.15     16.03 o 
   1 -12   2       51.05       45.82     15.60 o 
   2 -12   2       20.49       34.58     16.19 o 
  -5 -11   2       13.66        9.65     16.57 o 
  -4 -11   2      297.92      283.37     30.51 o 
  -3 -11   2       29.27        5.16     14.07 o 
  -2 -11   2       39.41       24.53     16.70 o 
  -1 -11   2        8.38       -0.10     12.86 o 
   0 -11   2      378.13      366.45     30.37 o 
   1 -11   2      238.71      242.20     21.86 o 
   2 -11   2       69.72       87.28     15.81 o 
   3 -11   2        1.77       -3.93     11.92 o 
  -6 -10   2        3.65        4.79     17.78 o 
  -5 -10   2      144.76      152.80     23.86 o 
  -4 -10   2      130.28      116.29     20.86 o 
  -3 -10   2       33.51       22.54     16.00 o 
  -2 -10   2        1.12       -1.11     14.11 o 
  -1 -10   2      309.44      311.04     28.18 o 
   0 -10   2      619.47      596.36     36.95 o 
   1 -10   2       26.06       23.73     11.99 o 
   2 -10   2      191.46      184.98     24.23 o 
   3 -10   2      127.58      128.87     15.44 o 
   4 -10   2      211.91      164.21     34.76 o 
  -7  -9   2       46.23       49.10     21.56 o 
  -6  -9   2      618.82      629.91     42.12 o 
  -5  -9   2       23.87       17.38     15.96 o 
  -4  -9   2      276.56      238.08     26.15 o 
  -3  -9   2       83.28       66.75     15.89 o 
  -2  -9   2       85.71       89.26     16.23 o 
  -1  -9   2       72.28       69.42     16.30 o 
   0  -9   2      316.72      297.10     25.01 o 
   1  -9   2       69.55       58.06     14.53 o 
   2  -9   2      302.25      317.63     21.24 o 
   3  -9   2      403.60      414.01     38.66 o 
   4  -9   2      366.02      314.82     38.88 o 
   5  -9   2        0.17       -3.07     20.48 o 
  -7  -8   2       68.03       82.64     20.82 o 
  -6  -8   2      170.60      153.75     22.47 o 
  -5  -8   2        2.45       -2.87     14.04 o 
  -4  -8   2       81.28       57.57     16.37 o 
  -3  -8   2     1943.27     1994.71     80.96 o 
  -2  -8   2       37.58       38.50     15.02 o 
  -1  -8   2      591.05      535.42     33.11 o 
   0  -8   2      271.74      299.98     13.48 o 
   1  -8   2      412.79      418.56     17.54 o 
   2  -8   2      651.61      636.41     27.30 o 
   3  -8   2        1.71        6.42      9.23 o 
   4  -8   2      143.45      147.17     14.60 o 
   5  -8   2      107.66      110.69     24.60 o 
   6  -8   2        4.83       -7.15     19.64 o 
  -8  -7   2       66.58       69.48     20.11 o 
  -7  -7   2        0.19       10.36     15.46 o 
  -6  -7   2       40.07       27.94     14.95 o 
  -5  -7   2       44.42       47.65     16.10 o 
  -4  -7   2      493.27      488.51     31.82 o 
  -3  -7   2       66.93       52.63      7.58 o 
  -2  -7   2       15.17       12.76     12.96 o 
  -1  -7   2       13.57       13.87      3.91 o 
   0  -7   2      405.26      389.84     19.79 o 
   1  -7   2      124.72      144.06     17.58 o 
   2  -7   2       10.53       22.38     11.37 o 
   3  -7   2      236.14      231.92     16.16 o 
   4  -7   2      178.30      190.80     14.68 o 
   5  -7   2      169.49      165.15     25.65 o 
   6  -7   2      200.45      241.12     29.36 o 
   7  -7   2       14.32        2.29     18.02 o 
  -8  -6   2       22.88       -4.29     15.25 o 
  -7  -6   2       47.80       31.52     15.93 o 
  -6  -6   2       15.63       16.27     13.97 o 
  -5  -6   2      449.39      524.82     32.70 o 
  -4  -6   2      581.75      613.51     35.23 o 
  -3  -6   2      108.06      141.26     15.44 o 
  -2  -6   2       44.49       36.45      4.73 o 
  -1  -6   2       48.62       53.87      4.44 o 
   0  -6   2      421.96      385.08     21.87 o 
   1  -6   2      213.06      228.29     19.30 o 
   2  -6   2       37.90       36.69      9.41 o 
   4  -6   2      240.36      256.99     21.26 o 
   5  -6   2      764.67      776.47     49.17 o 
   6  -6   2       18.63       27.87     18.59 o 
   7  -6   2       98.38      129.05     25.68 o 
  -7  -5   2        2.81       -5.64     12.49 o 
  -6  -5   2       61.39       46.91     14.81 o 
  -5  -5   2      224.70      248.47     23.55 o 
  -4  -5   2       29.96       17.49      6.88 o 
  -3  -5   2     1200.02     1319.84     30.25 o 
  -2  -5   2       89.89      112.34     10.31 o 
  -1  -5   2     2904.00     2933.61    113.44 o 
   0  -5   2     1962.00     2157.45     53.25 o 
   1  -5   2      249.45      297.24     18.49 o 
   2  -5   2       69.31       90.05      9.62 o 
   3  -5   2      217.12      195.66     12.94 o 
   4  -5   2      137.20      128.76     10.91 o 
   5  -5   2       44.97       42.66     17.58 o 
   6  -5   2        0.14        3.91     17.14 o 
   7  -5   2        0.66       34.76     17.24 o 
   8  -5   2       43.11       28.01     13.40 o 
  -8  -4   2       29.79       21.90     11.10 o 
  -7  -4   2      138.72      142.24     16.30 o 
  -6  -4   2       60.75       52.03      6.14 o 
  -5  -4   2      115.35      131.13      9.90 o 
  -4  -4   2       47.31       45.75      4.75 o 
  -3  -4   2      278.22      278.35     21.50 o 
  -2  -4   2      492.40      470.38     12.56 o 
  -1  -4   2      416.63      421.18     17.06 o 
   0  -4   2      508.37      554.88     13.13 o 
   1  -4   2       43.97       43.80      5.64 o 
   3  -4   2      487.91      532.02     14.82 o 
   4  -4   2      243.96      241.57     12.36 o 
   5  -4   2        0.00        0.57     14.75 o 
   6  -4   2      247.85      242.33     28.01 o 
   8  -4   2       50.07       47.28     14.27 o 
  -9  -3   2      135.10      120.20     18.80 o 
  -8  -3   2       79.88      107.58     15.66 o 
  -7  -3   2      169.54      162.45     17.68 o 
  -6  -3   2        9.51       11.24      9.31 o 
  -5  -3   2       91.91       94.61     10.26 o 
  -4  -3   2      170.26      156.06      6.69 o 
  -3  -3   2      929.20      924.41     26.13 o 
  -2  -3   2      101.39       94.00      3.95 o 
  -1  -3   2        7.27        2.81      2.58 o 
   0  -3   2      742.19      716.25     20.22 o 
   1  -3   2      577.55      591.97     17.93 o 
   2  -3   2      115.48      136.40      6.95 o 
   3  -3   2      157.04      151.94      9.21 o 
   4  -3   2      315.57      282.22     25.55 o 
   5  -3   2      140.26      159.75     23.28 o 
   6  -3   2      764.90      749.17     46.50 o 
   7  -3   2       25.83       26.12     11.24 o 
   8  -3   2       71.77       81.26     14.58 o 
  -9  -2   2       74.75       86.29     16.16 o 
  -8  -2   2        5.12       -3.85      9.25 o 
  -7  -2   2       34.13       22.74      9.99 o 
  -6  -2   2      196.68      190.97     15.49 o 
  -5  -2   2       17.48        8.84      7.69 o 
  -4  -2   2      413.66      370.99     12.23 o 
  -3  -2   2      858.65      871.21     14.83 o 
  -2  -2   2      365.62      383.38      7.54 o 
  -1  -2   2      299.07      248.45      8.42 o 
   0  -2   2     3878.47     4223.50     93.90 o 
   1  -2   2      762.68      820.59     21.39 o 
   2  -2   2      103.89       93.38      6.05 o 
   3  -2   2      853.31      831.76     24.21 o 
   4  -2   2      282.85      324.30     26.46 o 
   5  -2   2      342.57      341.04     28.18 o 
   6  -2   2        8.90       12.18      9.45 o 
   7  -2   2       11.35       12.25      9.42 o 
   8  -2   2        2.01       -3.07     10.36 o 
  -9  -1   2       35.60       35.26     12.82 o 
  -8  -1   2       36.20       14.44     10.46 o 
  -7  -1   2      180.42      148.15     16.06 o 
  -6  -1   2       89.76      101.27     12.59 o 
  -5  -1   2      157.85      130.67     13.16 o 
  -4  -1   2        5.44        5.06      6.23 o 
  -3  -1   2       14.19       21.12      2.76 o 
  -2  -1   2     1808.89     2020.11     25.08 o 
  -1  -1   2     1900.03     2094.57     27.84 o 
   0  -1   2     7408.03     7670.81    109.39 o 
   1  -1   2        0.08       -1.93      3.31 o 
   2  -1   2      110.89      124.85     10.31 o 
   3  -1   2     1740.73     1881.79     81.02 o 
   4  -1   2     1821.75     1912.70     84.43 o 
   5  -1   2       14.08       16.50      8.03 o 
   6  -1   2       63.87       70.43     11.47 o 
   7  -1   2      151.83      171.70     17.24 o 
   8  -1   2        0.39       -4.59      9.35 o 
   9  -1   2        7.39        4.05     11.74 o 
  -9   0   2       32.77       37.09     13.46 o 
  -8   0   2       79.32       87.44     14.38 o 
  -7   0   2      146.91      151.42     16.13 o 
  -6   0   2       20.33       27.10      9.45 o 
  -5   0   2      509.66      521.62     24.30 o 
  -4   0   2     2051.59     2133.18     42.43 o 
  -3   0   2      277.48      283.34      7.93 o 
  -2   0   2    17707.24    19182.44    301.83 o 
  -1   0   2      893.29      709.21     26.73 o 
   1   0   2       17.95       22.38      2.25 o 
   2   0   2      684.08      735.08     37.00 o 
   4   0   2       82.52       79.34      8.94 o 
   5   0   2       19.61       15.69      7.86 o 
   6   0   2      273.34      273.38     20.15 o 
   7   0   2        0.37        4.29      8.30 o 
   8   0   2      183.03      178.11     19.61 o 
   9   0   2       25.77       27.23     13.53 o 
  -9   1   2      218.39      217.09     21.97 o 
  -8   1   2       34.92       18.22     10.87 o 
  -7   1   2      174.07      180.17     16.13 o 
  -6   1   2        9.74        9.72      8.17 o 
  -5   1   2        1.99        0.47      7.09 o 
  -4   1   2     4534.97     5110.11     95.56 o 
  -3   1   2     1541.15     1581.85     28.72 o 
  -2   1   2     1789.79     2086.27     46.74 o 
  -1   1   2      645.92      653.47     14.90 o 
   0   1   2        0.87       -0.73      0.49 o 
   1   1   2     3267.76     3169.41     93.98 o 
   2   1   2      219.27      258.68      6.77 o 
   3   1   2      437.04      449.16     10.41 o 
   4   1   2       46.49       56.64      3.71 o 
   5   1   2      328.10      362.38     21.78 o 
   6   1   2       40.10       36.03      6.05 o 
   7   1   2      101.10       89.33     13.16 o 
   8   1   2      160.62      161.14     17.62 o 
   9   1   2        4.87       10.06     11.04 o 
  -8   2   2       11.59        6.95     10.12 o 
  -7   2   2       32.26       38.23     10.36 o 
  -6   2   2        0.29        2.83      8.07 o 
  -5   2   2       72.02       81.46     10.77 o 
  -4   2   2      156.76      120.00     13.33 o 
  -3   2   2     1357.12     1554.42     36.73 o 
  -2   2   2     2448.27     2594.74     47.68 o 
  -1   2   2     1415.61     1480.85     31.23 o 
   0   2   2      239.85      233.78      5.15 o 
   1   2   2      820.70      995.85     13.50 o 
   2   2   2      255.12      253.72      6.25 o 
   3   2   2      631.97      687.11     13.01 o 
   4   2   2      274.12      293.26      9.10 o 
   5   2   2      338.67      345.80     10.81 o 
   6   2   2       12.02        5.07      6.16 o 
   7   2   2        2.33        0.20      9.28 o 
   8   2   2       16.99       15.62     11.27 o 
   9   2   2       21.44       20.38     11.61 o 
  -8   3   2       23.62       17.14     10.56 o 
  -7   3   2       60.23       69.11     12.65 o 
  -6   3   2        2.97        1.99      8.17 o 
  -5   3   2      717.89      692.07     40.23 o 
  -4   3   2      168.58      190.73     20.11 o 
  -3   3   2        0.31        0.65      5.62 o 
  -2   3   2       64.67       73.09      5.28 o 
  -1   3   2      815.87      919.77     29.39 o 
   0   3   2      119.81      165.59      6.36 o 
   1   3   2     1375.48     1656.00    101.41 o 
   2   3   2      157.62      169.33      4.20 o 
   3   3   2      422.57      438.17      9.67 o 
   4   3   2       17.94        7.60      3.22 o 
   5   3   2      238.28      232.80      9.82 o 
   6   3   2       55.53       57.42     14.27 o 
   7   3   2        0.64       -3.71      8.27 o 
   8   3   2       43.78       48.29     12.62 o 
   9   3   2      375.43      316.71     25.55 o 
  -8   4   2       26.46       20.72     11.51 o 
  -7   4   2       29.41       31.86     10.87 o 
  -6   4   2        1.24       -3.14      9.42 o 
  -5   4   2      188.20      196.34     14.58 o 
  -4   4   2       88.86       83.73      9.07 o 
  -3   4   2      195.98      191.29     14.81 o 
  -2   4   2       81.81       78.84      7.63 o 
  -1   4   2     2720.63     2670.32     51.94 o 
   0   4   2       24.28       22.53      2.45 o 
   1   4   2      440.59      542.63     10.86 o 
   2   4   2     1610.90     1830.15     29.91 o 
   3   4   2       10.80        1.15      3.24 o 
   4   4   2      504.93      486.55     12.65 o 
   5   4   2        2.59        3.37      5.83 o 
   6   4   2        0.44        3.63      5.98 o 
   7   4   2      263.85      238.11     19.57 o 
   8   4   2      210.63      189.82     20.25 o 
   9   4   2       34.95       35.74     14.17 o 
  -8   5   2       21.17        4.83     10.97 o 
  -7   5   2      188.26      195.12     18.70 o 
  -6   5   2       62.70       67.45     10.13 o 
  -5   5   2       12.57       20.17      8.45 o 
  -4   5   2      149.40      169.51     13.91 o 
  -3   5   2     1303.19     1291.03     38.47 o 
  -2   5   2       29.38       22.71      5.82 o 
  -1   5   2     2759.72     3061.18     69.90 o 
   0   5   2      219.19      292.07      7.90 o 
   1   5   2      140.26      157.38     14.38 o 
   2   5   2     3864.47     4249.12     94.60 o 
   3   5   2      208.25      306.96     23.57 o 
   4   5   2     1145.01     1259.20     26.04 o 
   5   5   2      278.04      282.39     13.76 o 
   6   5   2      175.63      163.13     12.10 o 
   7   5   2      128.40      150.08     12.09 o 
   8   5   2       90.08       94.42     15.79 o 
   9   5   2       33.84       44.61     15.46 o 
  -7   6   2        8.12       44.98     16.67 o 
  -6   6   2       89.62      133.23     23.39 o 
  -5   6   2        1.01       -5.75      7.45 o 
  -4   6   2      504.30      494.54     33.51 o 
  -3   6   2       46.66       34.08      8.85 o 
  -2   6   2      434.94      389.85     18.14 o 
  -1   6   2       94.36       90.38      7.66 o 
   0   6   2      257.29      355.09     11.93 o 
   1   6   2      445.14      532.47     51.99 o 
   2   6   2       32.47       39.39      3.19 o 
   3   6   2      207.10      249.36     11.16 o 
   4   6   2        5.90       22.68      9.53 o 
   5   6   2      819.65      829.07     27.00 o 
   6   6   2      370.37      390.57     17.90 o 
   7   6   2       64.77       76.09     10.28 o 
   8   6   2       55.26       54.87     14.75 o 
  -7   7   2       33.61       55.78     20.99 o 
  -6   7   2        5.56        1.28     17.38 o 
  -5   7   2      344.32      339.57     18.42 o 
  -4   7   2      355.78      379.90     27.87 o 
  -3   7   2      904.60      837.61     30.37 o 
  -2   7   2       65.74       73.46     10.90 o 
  -1   7   2       23.28       30.21      6.28 o 
   0   7   2     1054.32     1120.39     29.67 o 
   1   7   2      425.08      514.30     25.58 o 
   2   7   2       94.87      105.19      7.44 o 
   3   7   2      136.96      132.68      9.08 o 
   4   7   2      202.60      219.95     12.57 o 
   5   7   2      298.25      334.66     25.34 o 
   6   7   2       97.41      104.44     17.08 o 
   7   7   2       19.79       27.81     14.11 o 
   8   7   2        7.78        5.80     13.80 o 
  -7   8   2       99.61      134.24     26.05 o 
  -6   8   2      151.22      172.07     27.10 o 
  -5   8   2        9.43       24.15      9.37 o 
  -4   8   2       12.38       16.61      9.31 o 
  -3   8   2        3.03        4.94      9.53 o 
  -2   8   2      481.08      436.08     22.12 o 
  -1   8   2      765.74      776.13     31.11 o 
   0   8   2       12.67       22.64     10.70 o 
   1   8   2       48.32       43.40     10.07 o 
   2   8   2      355.16      361.27     26.64 o 
   3   8   2       16.57       26.93     14.00 o 
   4   8   2     1658.70     1641.31     68.30 o 
   5   8   2       64.59       60.81     15.42 o 
   6   8   2        1.30        0.07     12.59 o 
   7   8   2       35.84       54.97     16.64 o 
   8   8   2      459.87      491.68     34.35 o 
  -6   9   2        7.35      -18.16     19.94 o 
  -5   9   2       39.39        7.02     20.08 o 
  -4   9   2        6.12        4.31     10.58 o 
  -3   9   2      838.98      802.27     31.47 o 
  -2   9   2       61.17       64.83     11.94 o 
  -1   9   2      161.09      130.83     17.01 o 
   0   9   2       17.00        0.81     11.04 o 
   1   9   2      621.90      567.48     29.46 o 
   2   9   2      124.77      109.74     10.90 o 
   3   9   2     1065.14     1030.98     49.74 o 
   4   9   2        1.06        5.80     13.03 o 
   5   9   2      255.94      260.72     25.65 o 
   6   9   2      209.98      194.34     22.41 o 
   7   9   2       91.94      135.32     20.72 o 
  -5  10   2       33.51       35.77     24.77 o 
  -4  10   2       17.52       14.20     13.06 o 
  -3  10   2      673.14      695.36     37.66 o 
  -2  10   2      850.05      798.40     39.79 o 
  -1  10   2       20.88       14.75     12.52 o 
   0  10   2      276.80      278.58     25.21 o 
   1  10   2     1547.29     1636.75     53.39 o 
   2  10   2        0.18       -8.36      5.57 o 
   3  10   2      447.91      455.51     31.96 o 
   4  10   2        5.73       -7.63     13.16 o 
   5  10   2       44.99       19.54     13.77 o 
   6  10   2       63.84       77.48     18.80 o 
   7  10   2       16.32       18.46     17.21 o 
  -4  11   2      442.17      493.79     52.81 o 
  -3  11   2       70.18       72.48     13.64 o 
  -2  11   2      183.21      199.42     19.32 o 
  -1  11   2       25.88       22.04     13.53 o 
   0  11   2       86.82       76.32      9.66 o 
   1  11   2      364.56      366.04     28.04 o 
   2  11   2        3.88       10.93     14.44 o 
   3  11   2       17.45       11.44     14.61 o 
   4  11   2       10.73       10.56     15.12 o 
   5  11   2      220.71      241.62     27.33 o 
   6  11   2       29.05       19.30     16.87 o 
  -3  12   2       15.01       19.52     12.48 o 
  -2  12   2       18.06       24.20     12.66 o 
   0  12   2      104.88      113.20     13.01 o 
   1  12   2       12.23       17.55     15.62 o 
   2  12   2       23.35        8.50     14.92 o 
   3  12   2       33.67       21.13     16.03 o 
   4  12   2      884.22      834.17     48.59 o 
   5  12   2       38.58       36.55     18.63 o 
  -2  13   2      214.92      228.78     52.10 o 
  -1  13   2      163.09      191.68     25.21 o 
   0  13   2        9.18        9.92     16.37 o 
   1  13   2       89.30      101.31     21.29 o 
   2  13   2        9.24        7.32     16.74 o 
   3  13   2      486.60      473.93     35.94 o 
   4  13   2       18.69       -3.44     16.77 o 
   1  14   2      445.56      520.00     40.16 o 
  -3 -12   3        4.59       12.15     18.56 o 
  -2 -12   3      189.25      211.96     26.56 o 
  -1 -12   3        3.15        9.38     17.01 o 
   0 -12   3       14.67       12.55     17.11 o 
   1 -12   3       86.32       87.30     18.59 o 
  -4 -11   3       30.94       33.71     17.55 o 
  -3 -11   3      241.90      261.67     27.81 o 
  -2 -11   3      110.94      133.33     22.61 o 
  -1 -11   3       33.57       48.56     17.62 o 
   0 -11   3       47.10       47.51     17.28 o 
   1 -11   3       12.91       17.78     13.95 o 
   2 -11   3       81.38       65.58     20.42 o 
   3 -11   3       17.10       -1.11     24.97 o 
  -5 -10   3       19.05       36.18     18.97 o 
  -4 -10   3      351.46      375.56     33.11 o 
  -3 -10   3       55.85       80.18     19.10 o 
  -2 -10   3       22.85       17.04     15.56 o 
  -1 -10   3       24.20       30.64     15.73 o 
   0 -10   3       55.91       51.19     16.23 o 
   1 -10   3       73.56       96.20     15.39 o 
   2 -10   3      248.45      243.77     28.50 o 
   3 -10   3       27.56       17.76     13.30 o 
   4 -10   3        2.94      -10.87     26.93 o 
  -6  -9   3      122.76      112.07     22.64 o 
  -5  -9   3      523.06      525.73     38.00 o 
  -4  -9   3        0.08       -5.13     14.17 o 
  -3  -9   3       86.05       76.00     18.26 o 
  -2  -9   3      100.98      133.20     20.25 o 
  -1  -9   3      204.39      224.61     24.16 o 
   0  -9   3        5.75        9.52     12.86 o 
   1  -9   3      191.12      177.44     17.78 o 
   2  -9   3        9.19        8.39      8.00 o 
   3  -9   3       84.89       96.45     13.37 o 
   4  -9   3        1.18      -27.13     22.81 o 
   5  -9   3       13.63        5.43     21.53 o 
  -7  -8   3        2.98        0.84     17.14 o 
  -6  -8   3        0.07      -12.18     14.75 o 
  -5  -8   3      218.21      251.81     25.95 o 
  -4  -8   3       24.82       27.47     15.76 o 
  -3  -8   3       23.32       41.10     13.70 o 
  -2  -8   3       60.72       60.30      6.23 o 
  -1  -8   3      893.14      939.48     27.38 o 
   0  -8   3       39.72       42.88      7.51 o 
   1  -8   3      101.01       97.04     10.01 o 
   2  -8   3      153.17      150.35     15.09 o 
   3  -8   3       11.25       23.74     10.68 o 
   4  -8   3        3.42       -7.26     21.19 o 
   5  -8   3        8.24        3.91     21.16 o 
   6  -8   3        7.38       12.59     18.97 o 
  -7  -7   3      196.94      227.28     27.77 o 
  -6  -7   3      101.68       94.56     19.88 o 
  -5  -7   3      121.97      140.96     21.13 o 
  -4  -7   3      111.53      124.55     10.71 o 
  -3  -7   3       53.04       47.37      7.86 o 
  -2  -7   3      344.68      364.43     10.56 o 
  -1  -7   3      175.59      172.21     21.23 o 
   0  -7   3       20.87       11.10     11.54 o 
   1  -7   3      443.50      411.51     17.41 o 
   2  -7   3      582.19      543.58     34.98 o 
   3  -7   3      272.05      248.70     16.13 o 
   4  -7   3      179.28      170.01     13.93 o 
   5  -7   3        5.09        2.29     19.17 o 
   6  -7   3        9.50       11.24     16.94 o 
  -7  -6   3      119.76      105.69     19.88 o 
  -6  -6   3        3.33        6.88     14.27 o 
  -5  -6   3     1124.15     1046.37     50.59 o 
  -4  -6   3       31.64       39.41      8.47 o 
  -3  -6   3      340.73      355.46     12.53 o 
  -2  -6   3        3.03        5.01      3.40 o 
  -1  -6   3      275.08      263.14     13.87 o 
   0  -6   3        1.03       -0.23      5.89 o 
   1  -6   3       43.75       31.32     11.00 o 
   2  -6   3       22.86       37.71      9.55 o 
   3  -6   3       45.34       65.71     30.03 o 
   4  -6   3       33.13       42.44      8.17 o 
   5  -6   3      452.22      408.19     36.14 o 
   6  -6   3      643.99      653.36     45.42 o 
   7  -6   3        6.56        8.91     18.73 o 
  -7  -5   3        4.88        7.96     13.77 o 
  -6  -5   3        0.15        5.60     13.60 o 
  -5  -5   3      394.82      374.16     17.60 o 
  -4  -5   3       36.46       24.01      8.47 o 
  -3  -5   3      188.02      176.84      9.61 o 
  -2  -5   3      253.08      297.57      7.98 o 
  -1  -5   3      357.78      361.68     10.45 o 
   0  -5   3     1517.13     1564.06     42.70 o 
   1  -5   3      175.96      143.76     14.65 o 
   2  -5   3      851.61      897.81     30.05 o 
   3  -5   3        1.54        3.39      6.72 o 
   4  -5   3        8.22       13.00      6.72 o 
   5  -5   3        1.22       -5.60     14.68 o 
   6  -5   3        0.48        7.49     15.73 o 
   7  -5   3       88.99      133.97     24.57 o 
  -6  -4   3      126.17      133.11      9.91 o 
  -5  -4   3      531.37      494.52     16.77 o 
  -4  -4   3       13.75        9.27      5.46 o 
  -3  -4   3        1.29        7.07      3.42 o 
  -2  -4   3     1436.78     1558.78     26.12 o 
  -1  -4   3     1911.69     1887.64     31.76 o 
   0  -4   3      415.35      506.02     17.69 o 
   1  -4   3      144.76      110.60      7.68 o 
   2  -4   3       88.93       86.87      6.26 o 
   3  -4   3      653.55      700.92     32.14 o 
   4  -4   3      272.15      237.53     11.76 o 
   5  -4   3       59.81       63.71     16.50 o 
   6  -4   3       63.42       77.41     20.18 o 
   7  -4   3        5.53       30.98     16.03 o 
   8  -4   3        0.19       -3.21     10.29 o 
  -8  -3   3       12.75       11.34     10.43 o 
  -7  -3   3      148.69      166.55     11.87 o 
  -6  -3   3      222.97      224.99     11.77 o 
  -5  -3   3        6.11       12.02      4.59 o 
  -4  -3   3      120.40      130.94      7.44 o 
  -3  -3   3        0.33       -2.39      5.67 o 
  -2  -3   3      749.44      722.65     14.38 o 
  -1  -3   3        1.33       -1.61      2.28 o 
   0  -3   3      216.52      194.73      7.03 o 
   1  -3   3       52.39       70.11      4.67 o 
   2  -3   3        4.04       17.83      3.90 o 
   3  -3   3      126.07      102.97      6.17 o 
   4  -3   3        5.85        7.63     13.80 o 
   5  -3   3       30.14       51.43     16.50 o 
   6  -3   3        0.24       -5.26     14.11 o 
   7  -3   3      152.59      157.16     17.45 o 
   8  -3   3       66.09       76.67     14.41 o 
  -8  -2   3       63.40       74.31     13.36 o 
  -7  -2   3      173.58      157.73     16.33 o 
  -6  -2   3       15.46       18.76      8.67 o 
  -5  -2   3       67.62       65.14      6.13 o 
  -4  -2   3      221.25      213.18      7.67 o 
  -3  -2   3      677.11      665.98     13.44 o 
  -2  -2   3      518.92      624.40     10.98 o 
  -1  -2   3       38.38       36.98      2.50 o 
   0  -2   3      965.91      923.30     14.71 o 
   1  -2   3      460.48      549.65     11.78 o 
   2  -2   3     1246.56     1280.15     27.66 o 
   3  -2   3      296.43      294.12     13.90 o 
   4  -2   3      124.14      139.57     18.63 o 
   5  -2   3        3.18        7.19     13.36 o 
   7  -2   3        9.99       11.10      9.96 o 
   8  -2   3      154.05      183.98     19.57 o 
  -9  -1   3      128.47      145.24     17.82 o 
  -8  -1   3       42.24       27.03     10.93 o 
  -7  -1   3        0.00       -2.67      8.47 o 
  -6  -1   3      537.50      512.00     25.44 o 
  -5  -1   3      367.24      394.99     15.85 o 
  -4  -1   3      678.95      595.44     18.67 o 
  -3  -1   3      313.40      340.29      8.13 o 
  -2  -1   3      610.36      598.20     11.89 o 
  -1  -1   3      172.09      169.22      6.18 o 
   0  -1   3      900.68     1046.40     28.15 o 
   1  -1   3      999.47      949.36     19.83 o 
   2  -1   3      910.56      929.55     18.65 o 
   3  -1   3       56.64       55.21     12.32 o 
   4  -1   3      308.62      313.70     25.51 o 
   6  -1   3       10.23       15.29      8.64 o 
   7  -1   3      233.29      238.15     20.35 o 
   8  -1   3        0.96        2.36      9.65 o 
   9  -1   3        8.12       14.85     12.65 o 
  -9   0   3      142.46      124.52     17.21 o 
  -8   0   3        4.99        5.91      9.82 o 
  -7   0   3        0.94       -4.25      8.13 o 
  -6   0   3       73.61       68.74     10.77 o 
  -5   0   3      817.37      786.65     24.15 o 
  -4   0   3     3022.27     3380.99     78.04 o 
  -3   0   3        6.79        8.59      3.07 o 
  -2   0   3      921.90     1155.75     16.26 o 
  -1   0   3    10111.83    10820.70    166.27 o 
   0   0   3     1069.78     1193.45     18.41 o 
   1   0   3    30427.54    32292.83    537.59 o 
   2   0   3      905.38      999.87     19.29 o 
   3   0   3      218.44      204.37     18.76 o 
   4   0   3       14.70        9.28      6.14 o 
   5   0   3      113.29      121.12     12.89 o 
   6   0   3       45.70       49.37     11.51 o 
   7   0   3      147.23      135.12     15.05 o 
   8   0   3       92.96      121.99     16.54 o 
   9   0   3        6.85        8.10     11.88 o 
  -8   1   3       97.11       96.65     14.51 o 
  -7   1   3        8.50       18.26      9.69 o 
  -6   1   3     3279.66     3271.90    105.93 o 
  -5   1   3       26.03       22.76      8.20 o 
  -4   1   3     3461.07     3705.64     85.07 o 
  -3   1   3      323.47      383.25      9.65 o 
  -2   1   3       55.59       50.89      3.11 o 
  -1   1   3      139.32      197.49     11.92 o 
   0   1   3     2880.81     3009.65     42.30 o 
   1   1   3      657.85      657.97     12.07 o 
   2   1   3      143.91      137.95      4.98 o 
   3   1   3     1385.39     1383.32     26.90 o 
   4   1   3      133.94      120.32      6.25 o 
   5   1   3      407.98      427.02     22.10 o 
   6   1   3      149.64      164.58     16.60 o 
   7   1   3      266.95      252.29     20.72 o 
   8   1   3      365.26      394.39     27.50 o 
   9   1   3        1.47      -14.78      9.85 o 
  -8   2   3      345.88      352.41     24.36 o 
  -7   2   3      293.98      325.38     21.02 o 
  -6   2   3      729.80      713.43     31.28 o 
  -5   2   3        0.23       -8.29      5.53 o 
  -4   2   3        1.09        4.18      4.71 o 
  -3   2   3      804.81      924.21     59.22 o 
  -2   2   3      800.17      944.30     19.44 o 
  -1   2   3      386.22      432.11     20.96 o 
   0   2   3       30.33       31.35      3.09 o 
   1   2   3      125.60      150.57      6.12 o 
   2   2   3     2853.40     3036.30     38.65 o 
   3   2   3      378.22      450.74      9.58 o 
   4   2   3      780.05      799.56     17.78 o 
   5   2   3      244.30      239.29      8.89 o 
   6   2   3       87.42       72.59     12.79 o 
   7   2   3      895.50      911.99     41.10 o 
   8   2   3       92.58      113.15     15.62 o 
   9   2   3        0.43       -9.55     11.41 o 
  -8   3   3      145.64      129.86     15.86 o 
  -7   3   3        0.22       -0.27      8.13 o 
  -6   3   3        0.23        2.67      7.83 o 
  -5   3   3        0.53        7.15      7.66 o 
  -4   3   3      172.83      170.56     12.70 o 
  -3   3   3        0.23       11.40      6.49 o 
  -2   3   3      385.39      379.15     12.72 o 
  -1   3   3       52.39       67.08      5.42 o 
   0   3   3        1.68       -5.32      4.50 o 
   1   3   3     2311.31     2619.27     34.07 o 
   2   3   3       73.60       80.82      3.33 o 
   3   3   3       19.64       13.45      3.05 o 
   4   3   3       61.21       81.42      4.56 o 
   5   3   3      740.99      770.02     18.75 o 
   6   3   3      450.50      442.44     16.76 o 
   7   3   3      116.85       99.72     13.84 o 
   8   3   3       26.06       19.64     11.61 o 
   9   3   3       41.86       10.33     12.89 o 
  -8   4   3       11.26        9.08     10.29 o 
  -7   4   3        8.26        7.83      9.18 o 
  -6   4   3      534.57      498.53     25.61 o 
  -5   4   3     2043.57     2036.45     91.42 o 
  -4   4   3        3.65        3.91      7.56 o 
  -3   4   3     1539.97     1698.53     47.80 o 
  -1   4   3      286.86      308.12     19.75 o 
   0   4   3       99.03       72.02      4.02 o 
   1   4   3      154.46      173.22      4.63 o 
   2   4   3      327.60      423.36      7.61 o 
   3   4   3       36.15       29.30      3.63 o 
   4   4   3     1350.83     1514.05     30.21 o 
   5   4   3      910.93      906.25     26.77 o 
   6   4   3      156.46      165.68     11.55 o 
   7   4   3      234.88      237.27     14.11 o 
   8   4   3        2.44        5.16     10.77 o 
   9   4   3       25.80       33.71     14.54 o 
  -8   5   3       21.09        1.72     10.77 o 
  -7   5   3       34.47       39.18     11.51 o 
  -6   5   3      324.39      347.71     25.43 o 
  -5   5   3      341.13      324.10     17.88 o 
  -4   5   3       29.69       35.93      9.15 o 
  -3   5   3      115.20      157.59      9.99 o 
  -2   5   3     1180.26     1294.40     30.12 o 
  -1   5   3      523.30      453.33     35.03 o 
   0   5   3      304.49      355.64      8.38 o 
   1   5   3      247.84      315.17      8.87 o 
   2   5   3      158.87      253.17      7.91 o 
   3   5   3     2170.47     2401.63     44.11 o 
   4   5   3      998.08     1068.04     22.93 o 
   5   5   3      568.71      588.97     15.97 o 
   6   5   3      271.37      254.13     13.79 o 
   7   5   3       40.85       42.15     13.06 o 
   8   5   3        1.57       -5.13      9.72 o 
   9   5   3       77.23       86.69     17.21 o 
  -6   6   3       81.15       67.16     10.83 o 
  -5   6   3       79.55       95.83     11.35 o 
  -4   6   3      136.70      134.35     12.49 o 
  -3   6   3      209.89      204.83     19.98 o 
  -2   6   3      859.03      821.05     21.72 o 
  -1   6   3        7.18        0.69      5.95 o 
   0   6   3      573.40      628.70     17.50 o 
   1   6   3      710.04      851.39     18.44 o 
   2   6   3      705.80      659.73     14.92 o 
   3   6   3      895.15      955.57     19.45 o 
   4   6   3       49.42       42.25      6.52 o 
   5   6   3        4.35        0.70      5.32 o 
   6   6   3      146.63      141.87     13.90 o 
   7   6   3      468.02      493.22     21.01 o 
   8   6   3      153.98      128.71     18.49 o 
  -7   7   3        5.30       68.17     19.81 o 
  -6   7   3        8.24        3.64     18.12 o 
  -5   7   3        1.13       -3.75      8.31 o 
  -4   7   3       20.32       15.58      9.56 o 
  -3   7   3      217.96      234.74     17.42 o 
  -2   7   3       16.25       21.68     11.64 o 
  -1   7   3       30.01       35.67     11.51 o 
   0   7   3      576.74      608.35     15.05 o 
   1   7   3      429.73      443.08     15.65 o 
   2   7   3      580.71      584.02     17.97 o 
   3   7   3      120.46      111.92      6.04 o 
   4   7   3       41.28       37.22     11.36 o 
   5   7   3      355.80      320.93     23.82 o 
   6   7   3     1095.48     1020.89     47.08 o 
   7   7   3        7.30       11.47     12.55 o 
   8   7   3      218.69      197.45     22.00 o 
  -7   8   3       17.20       40.56     19.74 o 
  -6   8   3       24.70       30.14     18.66 o 
  -5   8   3        0.28      -10.34      8.91 o 
  -4   8   3       75.83       78.70     11.44 o 
  -3   8   3       33.20       22.78     11.64 o 
  -2   8   3       89.06       93.67     12.72 o 
  -1   8   3       43.71       54.89      6.93 o 
   0   8   3      699.10      672.59     16.48 o 
   1   8   3      430.82      441.41     16.23 o 
   2   8   3       25.05       22.67      6.25 o 
   3   8   3       58.11       62.21      4.39 o 
   4   8   3      164.11      162.39     19.34 o 
   5   8   3      551.66      574.33     33.85 o 
   6   8   3      199.86      171.84     20.52 o 
   7   8   3       93.42      102.89     18.36 o 
  -6   9   3       15.41        3.68     21.02 o 
  -5   9   3      440.02      459.79     24.05 o 
  -4   9   3      102.51       97.96     13.49 o 
  -3   9   3       70.88       51.53     11.64 o 
  -2   9   3      147.49      155.23     14.85 o 
  -1   9   3     1099.13     1096.24     31.74 o 
   0   9   3      446.10      436.47     18.44 o 
   1   9   3       70.27       73.47     12.45 o 
   2   9   3      339.27      328.00     14.02 o 
   4   9   3     1115.38     1130.36     52.81 o 
   5   9   3       41.52       52.41     15.59 o 
   6   9   3      259.95      329.87     28.75 o 
   7   9   3       21.38       19.81     14.68 o 
  -5  10   3        0.09      -29.31     19.54 o 
  -4  10   3      242.68      227.00     19.22 o 
  -3  10   3       17.12       16.59     10.89 o 
  -2  10   3      548.64      562.28     48.32 o 
  -1  10   3      488.90      503.76     32.03 o 
   0  10   3       38.02       36.25      8.28 o 
   1  10   3        5.04        4.11      6.93 o 
   2  10   3      199.50      212.21     11.98 o 
   3  10   3     1399.39     1308.27     60.34 o 
   4  10   3       50.07       42.22     14.48 o 
   5  10   3      144.05      137.95     20.15 o 
   6  10   3       42.21       54.84     16.81 o 
   7  10   3      280.59      296.76     30.81 o 
  -5  11   3        0.38      -24.16     23.25 o 
  -4  11   3       45.58       28.94     14.16 o 
  -3  11   3      212.32      240.23     27.20 o 
  -2  11   3       40.04       52.79     16.11 o 
  -1  11   3       15.42       23.39     13.87 o 
   0  11   3        9.26       22.12      8.49 o 
   1  11   3      298.16      261.37     16.84 o 
   3  11   3       39.66       39.18     16.57 o 
   4  11   3       22.76       16.50     13.77 o 
   5  11   3      133.06      116.73     20.62 o 
   6  11   3      102.89      107.65     21.13 o 
  -4  12   3       94.21      112.22     29.83 o 
  -3  12   3        9.72        1.86     12.09 o 
  -2  12   3        3.26        5.06     11.99 o 
  -1  12   3       33.37       32.41      9.17 o 
   0  12   3       88.31       80.23     11.30 o 
   2  12   3       32.32       14.38     14.27 o 
   3  12   3        9.94       26.32     16.23 o 
   4  12   3       21.10       25.01     15.15 o 
   5  12   3       79.49      103.06     21.67 o 
   6  12   3       47.47       40.12     19.10 o 
  -2  13   3       17.52       31.52     33.61 o 
  -1  13   3        9.50       14.75     23.81 o 
   1  13   3        1.15        1.59     16.10 o 
   2  13   3       25.97       25.55     15.96 o 
   3  13   3        2.65       12.92     16.57 o 
   4  13   3      170.25      186.62     26.02 o 
   0  14   3        0.11       -8.47     16.60 o 
   1  14   3        4.02       -5.77     16.91 o 
   2  14   3       32.57       29.29     17.28 o 
  -4 -11   4        5.00        9.25     17.01 o 
  -3 -11   4       71.00       72.45     21.73 o 
  -2 -11   4        3.77        4.86     16.60 o 
  -1 -11   4      120.07      122.06     22.10 o 
   0 -11   4       11.26       14.98     16.30 o 
   1 -11   4        0.15       -0.74     14.13 o 
   2 -11   4        1.39        0.00     13.62 o 
  -5 -10   4       13.84       25.48     19.91 o 
  -4 -10   4        2.50       -0.10     15.96 o 
  -3 -10   4      343.08      329.23     31.22 o 
  -2 -10   4       28.02       31.69     15.12 o 
  -1 -10   4      453.52      445.35     33.44 o 
   0 -10   4       20.37       23.45     15.32 o 
   1 -10   4        6.24       18.59     12.75 o 
   2 -10   4        7.36       13.78     12.66 o 
   3 -10   4       11.45        8.20     28.01 o 
   4 -10   4       60.13       28.65     29.66 o 
  -6  -9   4       89.78       46.57     20.92 o 
  -5  -9   4       35.57       35.57     18.70 o 
  -4  -9   4       20.34       11.98     14.48 o 
  -3  -9   4      109.83      126.99     21.40 o 
  -2  -9   4      383.51      353.46     29.73 o 
  -1  -9   4       16.42       18.73     14.38 o 
   0  -9   4        6.45       16.84     14.00 o 
   1  -9   4      573.16      577.42     48.41 o 
   2  -9   4       82.77       82.87     14.19 o 
   3  -9   4       36.77       45.06     19.03 o 
   4  -9   4       11.76       -9.11     24.60 o 
   5  -9   4       26.15       -1.55     24.87 o 
  -6  -8   4       62.55       78.49     21.13 o 
  -5  -8   4      287.32      291.74     28.04 o 
  -4  -8   4        0.25        6.01     15.39 o 
  -3  -8   4       42.17       32.26     16.00 o 
  -2  -8   4       24.61       30.37     14.95 o 
  -1  -8   4      101.45      108.36      9.84 o 
   0  -8   4      249.57      234.96     13.45 o 
   1  -8   4        0.85       -1.95      7.30 o 
   2  -8   4       73.56       84.48      9.85 o 
   3  -8   4      184.64      172.81     15.48 o 
   4  -8   4        8.55       -6.78     22.07 o 
   5  -8   4      598.81      553.37     45.19 o 
  -7  -7   4        0.08        2.40     17.11 o 
  -6  -7   4      180.90      199.00     25.07 o 
  -5  -7   4        6.75       12.30      7.32 o 
  -4  -7   4       15.53       25.15      7.98 o 
  -3  -7   4      286.61      280.66     14.18 o 
  -2  -7   4      306.27      308.57     14.41 o 
  -1  -7   4        1.17        4.32     13.60 o 
   0  -7   4      100.26      111.56     10.55 o 
   1  -7   4      311.47      284.03     13.95 o 
   2  -7   4       78.53       73.88     11.11 o 
   3  -7   4      148.35      131.38     13.50 o 
   4  -7   4      306.48      312.15     36.38 o 
   5  -7   4       19.36       10.29     20.55 o 
   6  -7   4        5.52       -2.02     18.53 o 
  -7  -6   4       88.29       78.97     20.69 o 
  -6  -6   4       45.45       37.73     16.87 o 
  -5  -6   4      427.19      439.89     19.77 o 
  -4  -6   4       40.18       50.53      9.08 o 
  -3  -6   4      373.23      381.00     17.03 o 
  -2  -6   4      276.84      253.68      8.44 o 
  -1  -6   4       71.51       73.49      6.23 o 
   0  -6   4        0.46       -6.87      7.46 o 
   1  -6   4      179.96      233.45     24.07 o 
   2  -6   4      550.08      531.17     23.62 o 
   3  -6   4      764.02      796.57     28.83 o 
   4  -6   4       66.60       75.22      9.51 o 
   5  -6   4       16.80        3.78     15.69 o 
   6  -6   4      117.58      132.39     23.66 o 
   7  -6   4        7.46        8.23     18.53 o 
  -6  -5   4        2.87       -5.84     13.57 o 
  -5  -5   4       10.65       24.25      8.71 o 
  -4  -5   4      241.45      275.27     53.59 o 
  -3  -5   4     1366.65     1325.00     37.88 o 
  -2  -5   4       12.10       10.22      5.99 o 
  -1  -5   4       80.01       93.27      6.70 o 
   0  -5   4        1.91        8.07      8.34 o 
   1  -5   4      611.33      521.28     16.59 o 
   2  -5   4      568.58      506.89     21.47 o 
   3  -5   4      506.71      470.92     19.89 o 
   4  -5   4      449.57      432.74     18.03 o 
   5  -5   4       13.01       -4.08     15.69 o 
   6  -5   4        1.13        7.39     17.78 o 
   7  -5   4        6.20       24.80     18.16 o 
  -6  -4   4       72.87       79.40     10.92 o 
  -5  -4   4      184.61      193.85      9.63 o 
  -4  -4   4     1487.94     1500.94     31.62 o 
  -3  -4   4       46.34       56.98      5.07 o 
  -2  -4   4     1079.15     1195.52     30.40 o 
  -1  -4   4       66.22       68.93      4.56 o 
   0  -4   4        9.58        7.21      4.26 o 
   1  -4   4     1274.03     1306.51     30.75 o 
   2  -4   4       77.36       93.90      6.92 o 
   3  -4   4       73.80       74.56      6.21 o 
   4  -4   4       27.22       33.73      6.53 o 
   5  -4   4     1008.12      968.85     54.74 o 
   6  -4   4       15.60       27.64     17.38 o 
   7  -4   4      449.27      501.00     40.33 o 
   8  -4   4      160.49      129.45     17.78 o 
  -8  -3   4        8.50        6.48     10.90 o 
  -7  -3   4        3.19        7.32     10.36 o 
  -6  -3   4        2.29        0.18      6.09 o 
  -5  -3   4      149.81      161.80      9.23 o 
  -4  -3   4      131.77      127.17      8.44 o 
  -3  -3   4      273.45      286.05      9.97 o 
  -2  -3   4       42.16       39.01      3.42 o 
  -1  -3   4     1205.68     1203.55     25.06 o 
   0  -3   4      128.68      110.14      7.05 o 
   1  -3   4      614.82      615.12     18.24 o 
   2  -3   4      400.24      450.45     17.05 o 
   3  -3   4      217.59      220.38      8.51 o 
   4  -3   4     1852.25     1828.30     84.43 o 
   5  -3   4       44.20       37.26     17.75 o 
   6  -3   4      146.49      178.18     25.85 o 
   7  -3   4        3.30       -1.99      9.92 o 
   8  -3   4       16.48        1.32     10.26 o 
  -8  -2   4      120.94       97.16     15.05 o 
  -7  -2   4      168.46      152.33     11.01 o 
  -6  -2   4      252.32      232.52     10.80 o 
  -5  -2   4      200.73      193.63      9.58 o 
  -4  -2   4        4.46       -0.62      5.41 o 
  -3  -2   4       18.28        2.87      4.13 o 
  -2  -2   4      625.88      643.76     11.74 o 
  -1  -2   4       98.06       80.72      4.23 o 
   0  -2   4      337.54      419.80      8.49 o 
   1  -2   4      197.87      216.97      9.89 o 
   2  -2   4      999.85     1159.82     42.22 o 
   3  -2   4      565.07      551.96     17.65 o 
   4  -2   4      290.52      318.63     27.77 o 
   5  -2   4       31.20       17.85     16.67 o 
   7  -2   4      205.66      222.62     19.37 o 
   8  -2   4      130.59      162.86     19.34 o 
  -8  -1   4       78.27       93.18     10.00 o 
  -7  -1   4      347.82      315.11     15.01 o 
  -6  -1   4      510.30      479.94     14.79 o 
  -5  -1   4      197.66      174.19      9.14 o 
  -4  -1   4        0.05       -3.06      4.08 o 
  -3  -1   4     2109.94     2207.33     35.56 o 
  -2  -1   4      673.13      676.50     11.61 o 
  -1  -1   4        9.98       10.72      2.55 o 
   0  -1   4        0.76        5.62      2.28 o 
   1  -1   4     1910.27     2183.12     36.86 o 
   2  -1   4     2430.70     2671.93     69.44 o 
   3  -1   4       54.65       60.07     11.71 o 
   4  -1   4      161.75      154.42     21.36 o 
   6  -1   4        4.63        1.69      7.90 o 
   7  -1   4        0.43        1.32      9.65 o 
   8  -1   4        4.33       14.38     10.29 o 
  -8   0   4      119.97      122.06     15.08 o 
  -7   0   4       18.25       11.10      9.42 o 
  -6   0   4       78.50       78.79      8.77 o 
  -5   0   4        3.44       12.31      6.37 o 
  -4   0   4      891.22      949.34     34.59 o 
  -3   0   4      688.23      704.93     16.05 o 
  -2   0   4        1.54        0.83      1.81 o 
  -1   0   4      126.26      161.48      4.50 o 
   0   0   4     4221.30     4477.44     59.17 o 
   1   0   4    21616.01    22290.41    301.30 o 
   2   0   4       76.06       76.34      4.56 o 
   3   0   4     1347.20     1386.97     62.67 o 
   4   0   4       33.41       41.95      8.10 o 
   5   0   4      151.54      137.01     13.90 o 
   6   0   4        7.58        4.76      8.03 o 
   7   0   4       44.91       61.18     12.82 o 
   8   0   4       28.88       32.90     11.74 o 
   9   0   4        3.42      -11.14     11.61 o 
  -8   1   4      196.36      146.15     16.16 o 
  -7   1   4       16.84        9.79      8.71 o 
  -6   1   4     1851.25     1787.19     47.01 o 
  -5   1   4      427.40      410.65     16.12 o 
  -4   1   4       41.59       47.91      8.08 o 
  -3   1   4      153.10      134.95     12.85 o 
  -2   1   4        0.81        1.14      2.37 o 
  -1   1   4      810.52      966.81     32.68 o 
   0   1   4     1022.76     1184.59     23.20 o 
   1   1   4     1278.51     1598.09     23.96 o 
   2   1   4      249.41      317.41      7.90 o 
   3   1   4       98.95       88.69      5.84 o 
   4   1   4     1632.39     1709.41     58.14 o 
   5   1   4      321.33      338.85     20.82 o 
   6   1   4      194.21      175.14     16.77 o 
   7   1   4       22.55       17.82     10.53 o 
   8   1   4       47.86       42.96     12.45 o 
   9   1   4      154.04      144.47     19.98 o 
  -8   2   4      225.52      177.30     18.26 o 
  -7   2   4       27.30       33.75     10.63 o 
  -6   2   4      133.87      120.31     12.92 o 
  -5   2   4      484.93      487.94     17.99 o 
  -4   2   4      595.98      589.87     20.48 o 
  -3   2   4       22.09       44.09      7.34 o 
  -2   2   4      265.28      280.37      8.24 o 
  -1   2   4     2114.69     2181.26     37.84 o 
   0   2   4     1487.02     1586.84     27.78 o 
   1   2   4     3069.07     3427.32     46.90 o 
   2   2   4      143.44      162.11      5.30 o 
   3   2   4      220.09      211.95      8.66 o 
   4   2   4       31.09       21.53      4.40 o 
   5   2   4        7.54       14.93      4.78 o 
   6   2   4      153.34      165.29     16.10 o 
   7   2   4        0.17       -0.78      8.77 o 
   8   2   4       11.30       18.83     11.68 o 
   9   2   4       51.58       50.86     15.15 o 
  -8   3   4        0.03       -8.84      8.98 o 
  -7   3   4      378.81      358.05     21.90 o 
  -6   3   4       42.62       42.86      9.58 o 
  -5   3   4      261.60      276.21     13.77 o 
  -4   3   4      786.04      815.88     37.56 o 
  -3   3   4       45.36       49.94      7.55 o 
  -2   3   4     2219.18     2417.30     63.76 o 
  -1   3   4       64.50       69.05      6.43 o 
   0   3   4       93.62       85.31      5.91 o 
   1   3   4        0.06        2.84      2.00 o 
   2   3   4     1298.44     1373.84     20.32 o 
   3   3   4     1250.85     1319.92     20.37 o 
   4   3   4       22.01       22.37      5.37 o 
   5   3   4       59.10       58.69      5.66 o 
   6   3   4       51.24       50.39      7.76 o 
   7   3   4      313.52      308.54     23.08 o 
   8   3   4       93.87       79.78     14.31 o 
   9   3   4       27.83       30.27     14.48 o 
  -8   4   4       74.12       62.33     12.92 o 
  -7   4   4       48.68       65.33     11.74 o 
  -6   4   4      102.87      103.13     12.38 o 
  -5   4   4      136.17      115.05     12.03 o 
  -4   4   4      463.35      468.17     20.53 o 
  -3   4   4     1767.05     1766.47     49.51 o 
  -2   4   4       20.30       17.35      8.23 o 
  -1   4   4      146.13      149.17      8.66 o 
   0   4   4      362.63      348.90      8.63 o 
   1   4   4     1679.38     1894.85     27.64 o 
   2   4   4     1632.56     1826.60     24.55 o 
   3   4   4      153.42      144.83      6.78 o 
   4   4   4      169.08      184.97     10.65 o 
   5   4   4      615.23      649.60     20.94 o 
   6   4   4      527.40      547.47     35.11 o 
   7   4   4       69.45       58.72     12.22 o 
   8   4   4       81.48       80.05     14.38 o 
   9   4   4       17.71       16.94     13.73 o 
  -8   5   4        0.65      -13.46      9.55 o 
  -7   5   4      129.74      133.50     15.02 o 
  -5   5   4       12.00       20.48     14.21 o 
  -4   5   4      365.15      355.12     18.23 o 
  -3   5   4       41.76       42.27      8.17 o 
  -2   5   4     1103.54     1206.17     28.62 o 
  -1   5   4      162.03      143.49      8.30 o 
   0   5   4     7565.62     8376.45    132.39 o 
   1   5   4     1071.81     1174.14     23.34 o 
   2   5   4      119.11      114.68      7.64 o 
   3   5   4       99.86      105.47     11.43 o 
   4   5   4        0.56        5.83      4.37 o 
   5   5   4      928.78      865.98     26.39 o 
   6   5   4      105.02      101.82     11.30 o 
   7   5   4      248.45      255.27     19.54 o 
   8   5   4        0.56       -1.01     10.33 o 
   9   5   4       85.55       96.55     17.92 o 
  -7   6   4        0.72        9.96     10.02 o 
  -6   6   4       40.50       50.30     17.26 o 
  -5   6   4        6.95        9.17     10.85 o 
  -4   6   4       35.93       33.10     10.21 o 
  -3   6   4        0.66       12.84      6.67 o 
  -2   6   4      368.13      434.10     30.67 o 
  -1   6   4      521.84      490.12     13.80 o 
   0   6   4      547.18      548.57     12.01 o 
   1   6   4       61.79       86.52      7.31 o 
   2   6   4        0.13        3.25      5.82 o 
   3   6   4      226.58      233.89      8.43 o 
   4   6   4      868.92      873.72     22.69 o 
   5   6   4      100.12      105.69      9.84 o 
   6   6   4       72.98       63.57      9.21 o 
   7   6   4      722.87      754.38     26.56 o 
   8   6   4      348.82      321.23     26.63 o 
  -7   7   4       63.42      163.77     23.76 o 
  -6   7   4       83.73      113.88     16.69 o 
  -5   7   4        6.86        4.74      9.12 o 
  -4   7   4       57.52       50.48     10.62 o 
  -3   7   4        9.10       17.26      9.97 o 
  -2   7   4      500.57      416.55     15.61 o 
  -1   7   4      582.49      640.72     16.59 o 
   0   7   4        3.93        2.60      3.49 o 
   1   7   4        3.32        8.72      3.98 o 
   2   7   4        4.07        6.67      4.03 o 
   3   7   4      642.81      662.21     14.18 o 
   4   7   4      318.33      309.76     15.76 o 
   5   7   4       51.24       36.04     12.52 o 
   6   7   4       34.60       33.01      8.91 o 
   7   7   4      146.67      158.67     22.12 o 
   8   7   4       10.04       11.00     11.47 o 
  -7   8   4        2.22       59.76     17.75 o 
  -6   8   4       73.26       90.74     22.24 o 
  -5   8   4       26.81       14.55     10.01 o 
  -4   8   4       18.56        8.86      9.89 o 
  -3   8   4     1585.86     1565.34     49.27 o 
  -2   8   4      259.14      257.81     19.09 o 
  -1   8   4       19.89       26.91      5.33 o 
   0   8   4      419.84      439.57     23.23 o 
   1   8   4      245.62      242.67     13.59 o 
   2   8   4      718.13      703.95     21.57 o 
   3   8   4        7.36        4.38      3.54 o 
   5   8   4        9.44       10.29     11.91 o 
   6   8   4      174.78      177.27     21.02 o 
   7   8   4       46.43       49.07     14.48 o 
  -6   9   4        4.75       -1.92     19.71 o 
  -5   9   4        0.26       -2.22     10.32 o 
  -4   9   4       26.74       42.80     11.64 o 
  -3   9   4      134.85      140.35     14.54 o 
  -2   9   4      201.92      164.20     15.48 o 
  -1   9   4      679.12      605.97     18.41 o 
   0   9   4     1258.72     1235.75     38.65 o 
   1   9   4     4198.30     4001.01    175.77 o 
   2   9   4        0.01        7.92      6.83 o 
   3   9   4      351.24      350.35     13.91 o 
   4   9   4       38.04       34.21      7.59 o 
   5   9   4       20.67       23.22     13.84 o 
   6   9   4      177.78      176.05     20.92 o 
   7   9   4       64.26       71.95     17.82 o 
  -5  10   4      271.50      280.15     29.41 o 
  -4  10   4      219.91      222.75     22.34 o 
  -3  10   4        3.76        3.11     10.90 o 
  -2  10   4       52.45       60.51     12.99 o 
  -1  10   4      241.42      233.92     15.06 o 
   0  10   4       17.37       15.29     15.56 o 
   1  10   4      146.33      168.49     12.21 o 
   2  10   4       15.28       20.25      8.77 o 
   3  10   4      174.56      191.37     21.53 o 
   4  10   4       28.98       23.79     13.67 o 
   5  10   4      210.20      185.00     21.56 o 
   6  10   4       42.79       43.53     17.08 o 
   7  10   4        2.75        8.81     15.89 o 
  -5  11   4       10.56      -19.91     22.91 o 
  -4  11   4      214.46      204.82     22.09 o 
  -3  11   4        3.75        1.83     20.89 o 
  -2  11   4        0.89      -11.47     11.02 o 
  -1  11   4      178.04      159.46     12.76 o 
   0  11   4       25.95       22.67      9.06 o 
   1  11   4        0.32       -2.25      7.17 o 
   2  11   4       32.84       38.00     14.92 o 
   4  11   4        4.77        1.62     14.21 o 
   5  11   4      141.56      134.14     21.13 o 
   6  11   4        0.21       -1.15     15.52 o 
  -4  12   4        1.93        7.13     24.13 o 
  -3  12   4      145.80      148.85     31.77 o 
  -2  12   4       66.48       79.78     10.60 o 
  -1  12   4      217.47      225.40     16.30 o 
   0  12   4       42.61       31.20     10.83 o 
   1  12   4       94.88       76.87     17.85 o 
   2  12   4      710.42      667.84     40.36 o 
   3  12   4      129.22      153.24     21.56 o 
   4  12   4       90.25       98.03     20.21 o 
   5  12   4        1.23        1.45     15.73 o 
   6  12   4        2.34      -11.98     16.16 o 
  -2  13   4       44.66       68.77     12.10 o 
  -1  13   4        0.54       -1.62      9.82 o 
   0  13   4       61.96       56.86     16.16 o 
   1  13   4      203.62      242.77     27.94 o 
   2  13   4        0.33       -1.42     16.20 o 
   3  13   4       29.11       40.12     18.80 o 
   4  13   4       14.49       16.84     17.68 o 
   5  13   4       52.90       46.13     19.47 o 
   1  14   4        0.00       18.22     18.80 o 
   2  14   4       48.48       69.72     21.60 o 
   3  14   4      218.46      263.63     31.01 o 
  -3 -11   5        6.73        4.45     18.53 o 
  -2 -11   5        0.96        1.96     17.01 o 
  -1 -11   5        4.22       21.67     17.95 o 
   0 -11   5       16.04       18.48     15.39 o 
   1 -11   5       24.31        4.59     21.13 o 
  -4 -10   5       36.25       30.07     20.11 o 
  -3 -10   5        0.62       -3.81     16.57 o 
  -2 -10   5        0.19        2.56     15.96 o 
  -1 -10   5      591.81      685.72     42.45 o 
   0 -10   5       80.34      101.95     19.61 o 
   1 -10   5       87.38      107.24     17.34 o 
   2 -10   5        0.00       -8.36     12.13 o 
   3 -10   5       31.62       13.06     30.24 o 
  -5  -9   5       41.29       40.06     18.46 o 
  -4  -9   5        5.29        4.93     16.70 o 
  -3  -9   5       16.64        2.53     15.69 o 
  -2  -9   5       65.53       67.46     17.21 o 
  -1  -9   5       81.66       77.14     18.56 o 
   0  -9   5       81.47       71.17     17.35 o 
   1  -9   5      151.15      170.54     18.40 o 
   2  -9   5      294.94      261.49     27.42 o 
   3  -9   5      407.10      438.54     24.25 o 
   4  -9   5       37.65       46.43     29.06 o 
  -6  -8   5       25.75       42.18     20.55 o 
  -5  -8   5        0.41        7.15     16.74 o 
  -4  -8   5       13.76       26.39     16.60 o 
  -3  -8   5      100.10      103.77     20.48 o 
  -2  -8   5        2.74       -2.94     14.21 o 
  -1  -8   5       53.14       34.32     15.08 o 
   0  -8   5       32.23       32.94      8.09 o 
   1  -8   5       88.09       92.32      9.72 o 
   2  -8   5       37.99       41.41      9.73 o 
   3  -8   5        1.81       -3.23     10.18 o 
   4  -8   5      111.94       57.98     26.76 o 
   5  -8   5       50.76       24.03     24.33 o 
  -7  -7   5      243.71      217.73     28.72 o 
  -6  -7   5      104.08      117.61     23.15 o 
  -5  -7   5       66.05       60.55     10.47 o 
  -4  -7   5      833.12      791.87     27.40 o 
  -3  -7   5      178.11      172.42     13.09 o 
  -2  -7   5       61.60       57.39      8.20 o 
  -1  -7   5      615.17      627.83     21.76 o 
   0  -7   5      221.38      216.69     17.18 o 
   1  -7   5      305.93      268.46     13.68 o 
   2  -7   5        1.44       -0.34      7.43 o 
   3  -7   5       51.21       49.31     10.28 o 
   4  -7   5      100.48       93.58     25.78 o 
   5  -7   5      192.54      208.21     31.18 o 
   6  -7   5       17.97       23.76     21.19 o 
  -6  -6   5      222.09      257.21     27.44 o 
  -5  -6   5      179.59      169.87     14.13 o 
  -4  -6   5       19.96       29.68      8.62 o 
  -3  -6   5        1.43       -4.09      6.62 o 
  -2  -6   5        7.17        9.85      7.92 o 
  -1  -6   5      173.65      150.27     12.15 o 
   0  -6   5      316.07      310.47     15.35 o 
   1  -6   5        3.35        5.70      7.66 o 
   2  -6   5       11.65       11.13      9.46 o 
   3  -6   5      442.27      452.02     20.64 o 
   4  -6   5     1390.82     1386.02     73.77 o 
   5  -6   5      157.90      149.80     23.69 o 
   6  -6   5      405.95      381.30     37.90 o 
  -6  -5   5        1.36       -1.10      8.44 o 
  -5  -5   5      172.26      161.55     13.13 o 
  -4  -5   5      829.76      828.11     19.66 o 
  -3  -5   5      245.28      233.97     10.06 o 
  -2  -5   5     2077.57     2153.71     66.03 o 
  -1  -5   5     2178.10     2113.89     54.71 o 
   0  -5   5      282.97      296.33     14.58 o 
   1  -5   5     1174.95     1211.93     30.21 o 
   2  -5   5      460.07      432.67     35.21 o 
   3  -5   5      203.99      198.21     22.14 o 
   4  -5   5        0.20       -2.16      6.42 o 
   5  -5   5       17.77       15.25     17.35 o 
   6  -5   5       25.84       31.59     19.07 o 
   7  -5   5      111.08      136.81     25.85 o 
  -6  -4   5        8.79        1.89     10.90 o 
  -5  -4   5        0.19       -6.19      8.33 o 
  -4  -4   5      136.87      155.83      8.60 o 
  -3  -4   5      868.67      855.20     20.10 o 
  -2  -4   5       91.75       93.33      5.14 o 
  -1  -4   5       22.31       35.72      5.41 o 
   0  -4   5      156.49      171.37     16.10 o 
   1  -4   5      143.41      164.02     10.21 o 
   2  -4   5      257.82      250.74     15.66 o 
   3  -4   5        4.69       11.79      5.34 o 
   4  -4   5       25.68       16.64     17.28 o 
   5  -4   5       46.67       34.86     15.52 o 
   6  -4   5       83.25      123.68     23.62 o 
   7  -4   5      287.69      317.92     31.79 o 
  -6  -3   5       40.70       24.67      7.67 o 
  -5  -3   5       22.25       24.91      7.26 o 
  -4  -3   5       93.47       96.89      7.51 o 
  -3  -3   5      408.76      415.64     12.56 o 
  -2  -3   5      204.85      252.45      8.14 o 
  -1  -3   5       41.36       64.41      6.19 o 
   0  -3   5      188.32      150.57     10.51 o 
   1  -3   5     1886.36     1740.27     44.70 o 
   2  -3   5      176.21      212.00     11.96 o 
   3  -3   5      179.26      196.02     11.15 o 
   4  -3   5        0.76        1.15     13.19 o 
   5  -3   5       31.92       25.48     16.47 o 
   6  -3   5        0.55       -9.69     13.94 o 
   7  -3   5        2.22        3.81      9.31 o 
   8  -3   5        8.91       10.06     11.44 o 
  -8  -2   5        9.43        8.30     11.54 o 
  -7  -2   5        0.08        6.16     17.83 o 
  -6  -2   5       29.15       26.66      5.91 o 
  -5  -2   5      819.79      773.04     23.99 o 
  -4  -2   5      279.75      288.94     13.95 o 
  -3  -2   5       26.65       17.84      4.84 o 
  -2  -2   5     1776.63     1818.57     27.29 o 
  -1  -2   5       38.05       35.95      4.08 o 
   0  -2   5     3219.09     3336.78     53.41 o 
   1  -2   5      120.94      132.51      6.90 o 
   2  -2   5      132.93      178.18     11.79 o 
   3  -2   5       85.47       91.31      7.84 o 
   4  -2   5      316.90      310.09     28.45 o 
   5  -2   5       42.98       40.33     15.73 o 
   7  -2   5       21.29       25.24     10.50 o 
   8  -2   5       55.90       54.60     14.71 o 
  -8  -1   5       58.51       53.09     12.87 o 
  -7  -1   5        8.17        2.55      6.81 o 
  -6  -1   5      930.99      891.22     23.13 o 
  -5  -1   5      788.63      753.25     19.13 o 
  -4  -1   5       21.47       29.65      5.21 o 
  -3  -1   5      638.41      675.67     15.58 o 
  -2  -1   5      393.17      416.89      9.59 o 
  -1  -1   5     4544.42     4813.55    101.94 o 
   0  -1   5        7.64        9.36      2.83 o 
   1  -1   5      339.85      339.49      9.46 o 
   2  -1   5      188.51      230.53     10.82 o 
   3  -1   5      312.22      350.54     12.79 o 
   4  -1   5      107.55      152.67     19.74 o 
   6  -1   5        6.04        7.86      9.35 o 
   7  -1   5       10.54        1.21      8.94 o 
   8  -1   5      495.92      477.81     30.88 o 
  -8   0   5       59.92       53.51      9.51 o 
  -7   0   5       39.58       46.56     17.13 o 
  -6   0   5      321.10      323.77     12.52 o 
  -5   0   5      231.17      218.58     10.29 o 
  -4   0   5       32.77       14.06      4.71 o 
  -3   0   5     1064.04     1024.73     18.19 o 
  -2   0   5      428.85      404.72     19.71 o 
  -1   0   5      340.22      368.84      9.93 o 
   0   0   5        7.00       14.73      2.75 o 
   1   0   5     1822.94     1836.08     28.38 o 
   2   0   5      132.60      112.54      6.68 o 
   3   0   5     2303.55     2391.68     62.99 o 
   5   0   5       37.89       33.81      9.42 o 
   6   0   5       45.10       36.21     10.06 o 
   7   0   5      502.35      530.36     30.24 o 
   8   0   5        0.74        2.40     10.33 o 
  -8   1   5     1646.85     1515.69     42.03 o 
  -7   1   5        6.82        3.77      7.41 o 
  -6   1   5      205.72      203.70     10.44 o 
  -5   1   5      212.90      191.80      9.93 o 
  -4   1   5       92.26       87.07      6.35 o 
  -3   1   5       31.18       57.68      8.83 o 
  -2   1   5      128.88      144.39      5.26 o 
  -1   1   5       77.76      105.64      5.34 o 
   0   1   5      278.66      269.39      7.74 o 
   1   1   5      254.71      195.25      6.78 o 
   2   1   5        3.31        2.19      3.70 o 
   3   1   5      384.54      417.81     12.84 o 
   4   1   5        1.61        1.75      6.28 o 
   5   1   5       18.23       16.74      8.57 o 
   6   1   5      603.34      569.37     28.62 o 
   7   1   5      215.86      209.60     19.57 o 
   8   1   5        3.97        3.21      9.58 o 
   9   1   5       48.24       62.90     16.57 o 
  -8   2   5      235.27      178.21     18.83 o 
  -7   2   5       73.13       68.07     11.44 o 
  -6   2   5      111.96      125.14     10.47 o 
  -5   2   5      333.04      324.27     14.11 o 
  -4   2   5      390.15      338.30     11.26 o 
  -3   2   5        1.30        3.10      3.29 o 
  -2   2   5      231.87      247.09      7.71 o 
  -1   2   5     1102.69     1147.29     24.52 o 
   0   2   5     1996.42     2170.43     35.51 o 
   1   2   5        3.91        4.87      2.27 o 
   2   2   5      876.99      985.79     18.12 o 
   3   2   5      677.81      718.49     19.52 o 
   4   2   5      524.49      545.98     16.21 o 
   5   2   5     1034.01     1071.99     28.22 o 
   6   2   5        2.08       -1.62      8.20 o 
   7   2   5       46.97       58.58     13.13 o 
   8   2   5        4.93       -2.70      9.31 o 
   9   2   5      136.38      151.25     20.62 o 
  -8   3   5       28.60       32.84     12.01 o 
  -7   3   5        5.12       -7.22      7.59 o 
  -6   3   5       72.48       67.33      8.13 o 
  -5   3   5      162.50      162.19     10.66 o 
  -4   3   5       86.33       78.39     14.61 o 
  -3   3   5       19.24       20.90      4.80 o 
  -2   3   5       26.43       32.70      5.26 o 
  -1   3   5     1205.95     1225.47     22.99 o 
   0   3   5      222.84      221.42     17.13 o 
   1   3   5      439.68      471.34     11.24 o 
   2   3   5      524.83      499.07      9.33 o 
   3   3   5      722.26      831.12     18.19 o 
   4   3   5      626.97      632.70     18.90 o 
   5   3   5        5.12        7.38      5.19 o 
   6   3   5       28.01       30.12      6.78 o 
   7   3   5       17.00       17.85     10.87 o 
   8   3   5      293.06      289.68     24.26 o 
   9   3   5        1.96       -1.59     11.47 o 
  -8   4   5       11.42       13.94     11.10 o 
  -7   4   5        5.43       -7.19      8.30 o 
  -6   4   5       31.47       26.22      9.25 o 
  -5   4   5        5.26        1.77      6.04 o 
  -4   4   5      924.48      972.91     32.13 o 
  -3   4   5      119.15      112.49      9.64 o 
  -2   4   5     1111.59     1067.93     24.81 o 
  -1   4   5      523.07      615.41     38.71 o 
   0   4   5        3.29        3.57      3.50 o 
   1   4   5      194.35      216.88      6.55 o 
   2   4   5      467.08      520.51      9.92 o 
   3   4   5     4155.84     4293.41     77.75 o 
   4   4   5      419.72      450.53     15.79 o 
   5   4   5      458.35      439.30     16.53 o 
   6   4   5      178.28      183.33     11.48 o 
   7   4   5       84.47       79.24     14.24 o 
   8   4   5       30.89       25.61     12.08 o 
   9   4   5       49.16       53.25     14.85 o 
  -8   5   5       95.60      113.83     15.22 o 
  -7   5   5       80.41       73.87     12.89 o 
  -6   5   5        1.02       -5.03      7.49 o 
  -5   5   5       39.09       46.76      9.80 o 
  -4   5   5       24.69       29.15      8.61 o 
  -3   5   5       41.75       34.51      8.47 o 
  -2   5   5      559.87      558.11     16.16 o 
  -1   5   5      111.28      160.70     14.75 o 
   0   5   5      169.56      159.61      8.11 o 
   1   5   5      259.11      285.33     10.39 o 
   2   5   5       18.31        7.36      4.12 o 
   3   5   5     1338.04     1480.04     27.17 o 
   4   5   5       60.43       71.60      7.40 o 
   5   5   5      214.99      226.78     13.10 o 
   6   5   5      193.23      198.93     22.69 o 
   7   5   5      350.43      302.23     22.51 o 
   8   5   5       42.36       26.25     12.55 o 
   9   5   5       65.56       65.70     15.76 o 
  -7   6   5      143.75      144.30     16.33 o 
  -6   6   5       38.10       39.20     10.25 o 
  -5   6   5       30.16       40.44     15.95 o 
  -4   6   5      681.20      637.67     20.55 o 
  -3   6   5       19.12       33.31      7.63 o 
  -2   6   5        6.73        7.16      5.28 o 
  -1   6   5      322.84      293.99     10.93 o 
   0   6   5      250.97      219.29      9.46 o 
   1   6   5      425.48      372.44     11.56 o 
   2   6   5        3.09        1.23      3.48 o 
   3   6   5      226.89      240.32      9.51 o 
   4   6   5        5.80       15.23      6.47 o 
   5   6   5        1.31        1.31      6.63 o 
   6   6   5      115.61      106.33     10.04 o 
   7   6   5      192.36      202.71     14.19 o 
   8   6   5       69.96       56.49     15.42 o 
  -6   7   5        0.79        3.64     16.20 o 
  -5   7   5      198.61      219.97     17.50 o 
  -4   7   5      221.53      204.20     12.53 o 
  -3   7   5       94.52      101.90      9.55 o 
  -2   7   5     1102.28     1059.34     27.63 o 
  -1   7   5      508.74      525.52     15.59 o 
   0   7   5      294.41      246.77      8.55 o 
   1   7   5      235.01      261.64     13.12 o 
   2   7   5       83.33       82.44      5.07 o 
   3   7   5      124.19      125.43      6.88 o 
   4   7   5      832.22      838.30     19.27 o 
   5   7   5       12.98       16.23     12.52 o 
   6   7   5      309.32      296.48     15.60 o 
   7   7   5      187.82      185.87     14.11 o 
   8   7   5        2.71        0.30     11.81 o 
  -6   8   5      198.68      240.14     28.99 o 
  -5   8   5       64.13       70.29     12.25 o 
  -4   8   5       13.16       10.42      9.69 o 
  -3   8   5      170.38      156.83     11.09 o 
  -2   8   5        5.90       24.53     16.77 o 
  -1   8   5      418.61      392.21     13.75 o 
   0   8   5       37.32       34.19      4.75 o 
   1   8   5       94.18       96.68      6.90 o 
   2   8   5       67.57       84.78      6.91 o 
   3   8   5     1292.10     1358.59     28.59 o 
   4   8   5        8.37       11.26      5.81 o 
   5   8   5      411.33      445.21     29.19 o 
   6   8   5       23.76       37.05     13.50 o 
   7   8   5      481.07      449.13     30.27 o 
  -6   9   5       51.92       42.55     21.02 o 
  -5   9   5        3.70      -13.70     10.45 o 
  -4   9   5        9.03        0.41     10.62 o 
  -3   9   5        9.33        7.57     10.32 o 
  -2   9   5       22.81       33.12      7.79 o 
  -1   9   5        3.08        5.21      9.37 o 
   0   9   5      123.02      113.87      6.54 o 
   1   9   5       25.30       41.19      9.69 o 
   2   9   5     2309.31     2347.50     57.43 o 
   3   9   5      131.59      126.27      7.62 o 
   4   9   5     1275.28     1269.91     27.30 o 
   5   9   5       50.83       37.09     14.75 o 
   6   9   5       39.84       38.64     14.00 o 
   7   9   5       19.20       26.66     14.81 o 
  -5  10   5      134.37      141.12     16.14 o 
  -4  10   5      413.89      382.83     27.18 o 
  -3  10   5      517.29      499.20     26.21 o 
  -2  10   5      389.92      377.64     17.07 o 
  -1  10   5      837.75      863.03     28.79 o 
   0  10   5      672.14      594.69     22.31 o 
   1  10   5       47.93       36.06      8.64 o 
   2  10   5      926.46      902.37     27.94 o 
   3  10   5       33.73       38.49      7.12 o 
   5  10   5       60.69       80.18     17.51 o 
   6  10   5      121.07      139.54     19.78 o 
   7  10   5        0.52       -2.80     15.19 o 
  -5  11   5      138.82       96.68     29.70 o 
  -4  11   5       12.02        4.44     12.48 o 
  -3  11   5       46.85       43.30     18.37 o 
  -2  11   5       72.59       62.30     10.37 o 
  -1  11   5       87.37       78.25     18.53 o 
   0  11   5      338.72      329.62     17.23 o 
   1  11   5      135.31      120.10     18.48 o 
   2  11   5      104.87      118.99     10.17 o 
   3  11   5        0.80        8.27     13.40 o 
   4  11   5      103.65      120.44     21.19 o 
   5  11   5       67.58       97.36     19.13 o 
   6  11   5        7.14        4.02     14.24 o 
  -4  12   5        4.07      -18.98     14.44 o 
  -3  12   5       12.43       15.64      9.70 o 
  -2  12   5       45.42       53.93     10.80 o 
  -1  12   5      312.08      326.20     19.69 o 
   0  12   5       74.01       60.51     10.75 o 
   1  12   5       61.68       64.33     10.62 o 
   2  12   5       37.80       22.91     15.25 o 
   3  12   5       75.39       98.47     19.44 o 
   4  12   5       21.95       18.53     16.43 o 
   5  12   5      133.23      133.70     22.24 o 
   6  12   5        1.63       -9.48     15.29 o 
  -3  13   5        2.45        4.48     19.58 o 
  -2  13   5      447.53      474.41     21.90 o 
  -1  13   5        0.65       -1.03     10.06 o 
   0  13   5      189.26      199.94     15.76 o 
   1  13   5       19.15       30.44     15.02 o 
   2  13   5      201.36      223.60     27.13 o 
   3  13   5       30.66        8.13     17.72 o 
   4  13   5       57.05       45.22     17.72 o 
   5  13   5        5.37       24.74     18.09 o 
  -1  14   5       42.43       37.20     14.87 o 
   0  14   5        3.73       19.47     14.88 o 
   1  14   5       14.89       21.94     17.38 o 
   3  14   5      180.83      185.03     27.60 o 
  -3 -10   6        3.21        0.07     17.72 o 
  -2 -10   6       19.30       36.51     18.90 o 
  -1 -10   6        8.93       20.55     17.04 o 
   0 -10   6      172.04      176.76     20.29 o 
   1 -10   6      532.78      561.77     74.16 o 
   2 -10   6        0.47       23.15     14.16 o 
  -5  -9   6       32.77       23.89     20.25 o 
  -4  -9   6       13.01       17.14     18.29 o 
  -3  -9   6       11.25       17.18     17.21 o 
  -2  -9   6       85.38       59.93     19.17 o 
  -1  -9   6      116.83      148.75     22.47 o 
   0  -9   6       32.93       34.94     14.65 o 
   1  -9   6        0.05       -2.78     11.60 o 
   2  -9   6       41.94       41.69     23.88 o 
   3  -9   6        4.24      -19.74     26.73 o 
   4  -9   6      216.65      136.27     33.48 o 
  -6  -8   6        9.72      -12.05     18.73 o 
  -5  -8   6        2.25       -3.91     17.11 o 
  -4  -8   6       32.82       44.01     16.37 o 
  -3  -8   6       16.69       13.46     15.89 o 
  -2  -8   6      798.04      704.55     41.17 o 
  -1  -8   6       47.25       44.71     15.05 o 
   0  -8   6      253.82      253.43     15.19 o 
   1  -8   6       12.73        4.93      7.95 o 
   2  -8   6       46.11       40.10      9.52 o 
   3  -8   6      360.62      345.20     17.17 o 
   4  -8   6       85.18       62.40     26.73 o 
   5  -8   6       57.53       28.75     25.68 o 
  -6  -7   6       39.19       12.55     18.56 o 
  -5  -7   6       70.74       49.51     19.17 o 
  -4  -7   6       19.54       48.39     14.36 o 
  -3  -7   6       46.89       48.87     13.63 o 
  -2  -7   6      391.17      407.13     42.17 o 
  -1  -7   6       46.09       49.11      9.53 o 
   0  -7   6       28.00       20.51      8.58 o 
   1  -7   6      480.13      433.22     34.61 o 
   2  -7   6      525.68      529.42     19.80 o 
   3  -7   6       26.75       16.42      8.55 o 
   4  -7   6       19.60       -3.24     21.23 o 
   5  -7   6       24.68        6.34     20.99 o 
  -6  -6   6       49.89       61.14     11.15 o 
  -5  -6   6      173.18      168.52     14.74 o 
  -4  -6   6      997.16     1023.67     33.64 o 
  -3  -6   6      826.52      778.89     26.76 o 
  -2  -6   6        0.01        4.32      6.94 o 
  -1  -6   6       26.05       12.66      8.02 o 
   0  -6   6      224.49      210.19     14.06 o 
   1  -6   6      719.74      713.80     22.22 o 
   2  -6   6      400.52      338.05     15.32 o 
   3  -6   6       78.37       86.90     11.52 o 
   4  -6   6       79.83       85.92     24.09 o 
   5  -6   6        0.03        0.84     17.24 o 
   6  -6   6        0.06        8.20     19.10 o 
  -6  -5   6        4.94        4.66     12.11 o 
  -5  -5   6      103.18      122.21     19.18 o 
  -4  -5   6       12.42        9.31      4.95 o 
  -3  -5   6      105.18      122.51      8.04 o 
  -2  -5   6      293.54      272.58     11.83 o 
  -1  -5   6      700.98      712.35     24.55 o 
   0  -5   6     1634.86     1553.71     50.48 o 
   1  -5   6       32.50       26.91      8.20 o 
   2  -5   6      162.40      147.61     10.50 o 
   3  -5   6      177.06      167.50     13.24 o 
   4  -5   6        1.96       32.50     18.93 o 
   5  -5   6      279.76      234.84     29.53 o 
   6  -5   6       39.00       50.48     19.10 o 
   7  -5   6        0.34       36.92     19.03 o 
  -7  -4   6       30.93       44.34     13.84 o 
  -6  -4   6      887.30      907.81     43.60 o 
  -5  -4   6       96.77      109.49     22.73 o 
  -4  -4   6      201.80      219.78     10.13 o 
  -3  -4   6        3.03        9.11      5.47 o 
  -2  -4   6        7.73       -5.80      4.23 o 
  -1  -4   6       34.99       32.80      8.24 o 
   0  -4   6      157.77      153.67     11.81 o 
   1  -4   6       46.98       51.86      7.95 o 
   2  -4   6       11.61        5.06      6.88 o 
   3  -4   6      489.91      441.02     19.22 o 
   4  -4   6        7.82       19.61     14.78 o 
   5  -4   6      131.47      125.81     21.13 o 
   6  -4   6        3.04       -1.92     14.27 o 
   7  -4   6       51.34       88.18     21.77 o 
  -7  -3   6      206.67      206.32     22.78 o 
  -6  -3   6       31.93       43.79     10.16 o 
  -5  -3   6        2.74        6.70      6.63 o 
  -4  -3   6      198.23      193.44     27.62 o 
  -3  -3   6      969.21     1006.61     23.55 o 
  -2  -3   6      312.08      299.87      9.64 o 
  -1  -3   6      134.43      145.35      8.27 o 
   0  -3   6      238.16      253.71     10.15 o 
   1  -3   6        0.04        5.64      6.12 o 
   2  -3   6      481.75      476.86     19.32 o 
   3  -3   6       91.15      107.90     13.08 o 
   4  -3   6       37.99       43.50     15.42 o 
   5  -3   6       50.37       54.20     18.56 o 
   6  -3   6        0.02        0.34     15.08 o 
  -7  -2   6        2.19        8.38      7.42 o 
  -6  -2   6       19.11       10.07      7.57 o 
  -5  -2   6       22.64       19.27      7.41 o 
  -4  -2   6       12.01       21.79      9.03 o 
  -3  -2   6       82.87       72.54      7.83 o 
  -2  -2   6       19.53       29.84      3.84 o 
  -1  -2   6      246.18      263.04      9.89 o 
   0  -2   6      359.86      434.41     11.46 o 
   1  -2   6     1442.79     1383.12     47.41 o 
   2  -2   6      191.39      212.77     12.29 o 
   3  -2   6        4.42       -4.32     12.01 o 
   4  -2   6      247.50      232.17     24.60 o 
   5  -2   6      262.52      251.04     26.12 o 
   7  -2   6      118.15      117.03     16.27 o 
   8  -2   6      136.87      130.46     18.63 o 
  -8  -1   6       14.90       12.11     11.17 o 
  -7  -1   6       84.07       80.87      8.56 o 
  -6  -1   6       28.61       31.77      5.99 o 
  -5  -1   6       49.42       46.02     10.21 o 
  -4  -1   6      148.93      120.08     14.38 o 
  -3  -1   6        0.93        9.25      4.29 o 
  -2  -1   6       41.33       32.44      5.45 o 
  -1  -1   6      347.87      307.02     12.96 o 
   0  -1   6     2066.12     2074.37     42.62 o 
   1  -1   6     2228.64     2476.50     56.50 o 
   2  -1   6      517.25      629.96     20.88 o 
   3  -1   6      291.28      334.05     22.21 o 
   4  -1   6       70.10       46.57     14.41 o 
   5  -1   6       53.94       27.98     16.30 o 
   6  -1   6       40.82       44.71     10.93 o 
   7  -1   6       12.61       12.18      9.96 o 
   8  -1   6        0.25        1.32     11.30 o 
  -8   0   6        0.13       -0.70      8.94 o 
  -7   0   6       23.82       22.20      6.59 o 
  -6   0   6      274.30      263.02     11.69 o 
  -5   0   6      146.48      155.89      9.71 o 
  -4   0   6      221.09      210.49      9.40 o 
  -3   0   6      199.17      252.01      8.83 o 
  -2   0   6     1076.90     1173.56     24.28 o 
  -1   0   6      716.34      692.98     24.47 o 
   0   0   6      992.08     1062.12     23.66 o 
   1   0   6      220.13      229.41      8.23 o 
   2   0   6     1955.37     2227.45     45.87 o 
   3   0   6      215.24      250.41     11.30 o 
   5   0   6      161.71      191.21     17.41 o 
   6   0   6       51.93       50.01     11.47 o 
   7   0   6       62.46       58.31     13.36 o 
   8   0   6        4.01        6.24      9.89 o 
  -8   1   6       91.94       82.16     10.75 o 
  -7   1   6       94.19       98.02      8.73 o 
  -6   1   6       17.31       19.48      6.07 o 
  -5   1   6      803.51      774.85     19.75 o 
  -4   1   6        0.02       -0.29      4.01 o 
  -3   1   6       79.64       80.73      5.08 o 
  -2   1   6     1270.66     1236.59     27.14 o 
  -1   1   6       26.07       16.50      8.71 o 
   0   1   6      115.75      115.95      9.02 o 
   1   1   6       79.37       68.76     16.34 o 
   2   1   6     1872.19     2037.26     40.67 o 
   3   1   6      213.01      171.16     11.95 o 
   4   1   6       68.19       64.26      4.54 o 
   5   1   6       12.60       15.76      8.91 o 
   6   1   6       88.54       83.83     13.06 o 
   7   1   6        8.03        6.24      9.75 o 
   8   1   6        9.50       11.78     10.50 o 
  -8   2   6        0.55      -12.07      9.09 o 
  -7   2   6       10.78        7.06      6.16 o 
  -6   2   6      106.17      106.43      8.41 o 
  -5   2   6      290.69      279.83     14.88 o 
  -4   2   6      117.07      122.24     10.18 o 
  -3   2   6      630.21      631.07     13.70 o 
  -2   2   6      811.69      920.63     23.93 o 
  -1   2   6       23.84        0.47      6.92 o 
   0   2   6      333.78      371.33      8.16 o 
   1   2   6       26.91       50.39      3.74 o 
   2   2   6       86.49       68.00      4.89 o 
   3   2   6       40.19       28.92      4.68 o 
   4   2   6       18.93       11.50      4.70 o 
   5   2   6      181.20      146.26     15.59 o 
   6   2   6      381.30      388.08     23.42 o 
   7   2   6       40.31       36.31     11.98 o 
   8   2   6       88.04       80.79     15.05 o 
  -8   3   6       53.73       40.83     17.68 o 
  -7   3   6      176.42      186.83     12.87 o 
  -6   3   6      290.53      293.10     12.47 o 
  -5   3   6        0.66       -0.38      4.86 o 
  -4   3   6      855.60      845.66     20.34 o 
  -3   3   6      389.13      421.52     10.77 o 
  -2   3   6        8.34       -0.11      5.98 o 
  -1   3   6       93.92       73.80     10.90 o 
   0   3   6      296.91      302.18      8.20 o 
   1   3   6     1682.29     1859.59     30.00 o 
   2   3   6      641.51      628.90     12.63 o 
   3   3   6       64.08       68.63      5.90 o 
   4   3   6      525.08      561.48     17.63 o 
   5   3   6      344.22      349.62     13.94 o 
   6   3   6      207.85      211.95     10.17 o 
   7   3   6      198.18      204.03     19.03 o 
   8   3   6      173.87      158.81     19.20 o 
   9   3   6      209.67      174.97     21.16 o 
  -8   4   6        0.08       23.82     15.02 o 
  -7   4   6       16.38        4.96      8.44 o 
  -6   4   6        2.76       -5.90      6.20 o 
  -5   4   6       54.54       40.03      7.20 o 
  -4   4   6      595.33      555.42     27.06 o 
  -3   4   6       22.45       34.06      6.24 o 
  -2   4   6     1398.19     1503.52     33.06 o 
  -1   4   6     1035.94     1043.25     24.06 o 
   0   4   6     3009.34     3204.13     72.11 o 
   1   4   6        3.53       13.68      6.70 o 
   2   4   6        6.18        2.29      3.61 o 
   3   4   6      272.25      344.19     10.67 o 
   4   4   6      624.30      614.15     19.55 o 
   5   4   6       67.38       94.62     13.06 o 
   6   4   6      207.09      222.83     12.03 o 
   7   4   6       32.66       32.84     11.20 o 
   8   4   6        9.10       -3.51     10.29 o 
   9   4   6       66.72       86.42     17.85 o 
  -7   5   6       23.09       22.81      9.38 o 
  -6   5   6      237.98      269.57     14.50 o 
  -5   5   6       15.81       18.76     13.09 o 
  -4   5   6       61.64       59.14      8.15 o 
  -3   5   6       34.04       38.76      6.99 o 
  -2   5   6     1592.69     1531.00     34.07 o 
  -1   5   6      135.83       99.99      8.67 o 
   0   5   6     1014.89     1043.08     29.06 o 
   1   5   6     1588.06     1874.71     31.98 o 
   2   5   6      393.46      523.40     17.90 o 
   3   5   6      206.54      155.52      8.28 o 
   4   5   6      382.42      424.37     13.06 o 
   5   5   6      366.23      362.60     21.70 o 
   6   5   6      486.12      474.19     27.55 o 
   7   5   6       16.45        6.95     10.36 o 
   8   5   6      200.68      219.65     21.40 o 
  -7   6   6        5.52       -1.65      9.42 o 
  -6   6   6        0.89       -3.51      7.66 o 
  -5   6   6        0.00        2.24      8.44 o 
  -4   6   6      101.41      115.97     11.84 o 
  -3   6   6      898.14      835.81     22.90 o 
  -2   6   6      170.53      143.80      9.74 o 
  -1   6   6      247.04      209.40     10.42 o 
   0   6   6      116.42      110.45      7.08 o 
   1   6   6      201.83      227.75      9.75 o 
   2   6   6     1034.56     1073.44     23.83 o 
   3   6   6      218.12      195.01      9.37 o 
   4   6   6       25.90       27.12      7.35 o 
   5   6   6       40.20       42.81      8.17 o 
   6   6   6      721.31      746.58     25.26 o 
   7   6   6       10.51        3.54     11.07 o 
   8   6   6       64.94       80.48     15.56 o 
  -7   7   6        1.24       -1.28      9.45 o 
  -6   7   6       57.84       66.86     31.72 o 
  -5   7   6       26.21       34.50      8.38 o 
  -4   7   6      232.74      241.36     13.40 o 
  -3   7   6      794.99      847.11     20.80 o 
  -2   7   6      597.02      567.90     15.82 o 
  -1   7   6      221.56      231.32     11.30 o 
   0   7   6       55.39       58.51      6.69 o 
   1   7   6     1116.92     1141.00     25.33 o 
   2   7   6      239.77      241.20     10.31 o 
   3   7   6       94.93      124.42     12.65 o 
   4   7   6       72.08       62.80      8.52 o 
   5   7   6       95.16      101.34      9.98 o 
   6   7   6        8.78        3.24      7.18 o 
   7   7   6        2.16        3.58      7.74 o 
   8   7   6       55.18       39.75     14.04 o 
  -6   8   6       51.52       53.25     26.79 o 
  -5   8   6      363.14      350.15     30.25 o 
  -4   8   6      164.87      193.40     13.02 o 
  -3   8   6        0.02       -2.52      6.22 o 
  -2   8   6        0.83        6.61      6.87 o 
  -1   8   6      540.98      547.92     16.92 o 
   0   8   6     1058.69     1083.27     21.69 o 
   1   8   6        0.78        1.89      5.59 o 
   2   8   6      408.74      423.21     18.40 o 
   3   8   6       56.65       64.93      6.57 o 
   4   8   6        2.54       -2.08      5.54 o 
   6   8   6      100.82      118.31     17.31 o 
   7   8   6      318.70      290.42     24.43 o 
   8   8   6       62.87       46.20     15.76 o 
  -6   9   6      191.68      253.27     32.40 o 
  -5   9   6       10.05      -10.46      9.67 o 
  -4   9   6        0.15      -10.06     10.74 o 
  -3   9   6       15.67       18.69      6.57 o 
  -2   9   6     1113.37     1019.44     23.50 o 
  -1   9   6      887.67      866.27     22.47 o 
   0   9   6      136.62      138.94     12.20 o 
   1   9   6      259.67      284.20     11.57 o 
   2   9   6        1.48        4.10      7.96 o 
   3   9   6       15.25        9.02      5.39 o 
   4   9   6       75.15       65.93      6.73 o 
   5   9   6      124.80      103.70     14.38 o 
   6   9   6       25.67       29.12     13.57 o 
   7   9   6        0.18       -1.82     12.76 o 
  -5  10   6        0.34       -5.25     11.13 o 
  -4  10   6       67.91       66.83     10.51 o 
  -3  10   6      568.94      556.98     21.33 o 
  -2  10   6      727.73      693.05     23.52 o 
  -1  10   6       38.30       50.82      7.58 o 
   0  10   6      340.38      343.29     12.60 o 
   1  10   6        2.10        6.62      6.75 o 
   2  10   6      156.10      168.17     12.79 o 
   3  10   6       31.36       28.52      7.23 o 
   4  10   6      203.32      201.84     21.97 o 
   5  10   6        3.57       16.47     14.44 o 
   6  10   6        0.41        5.84     13.06 o 
   7  10   6      103.45      100.66     20.48 o 
  -5  11   6        3.41       -7.31     12.36 o 
  -4  11   6       16.38        6.94     12.24 o 
  -3  11   6      171.39      147.06     12.95 o 
  -2  11   6       48.98       65.91     10.45 o 
  -1  11   6      180.33      159.28     13.76 o 
   0  11   6       54.07       46.68     10.42 o 
   1  11   6      138.67      142.90     26.27 o 
   2  11   6       95.45      100.06     14.60 o 
   3  11   6       96.16       83.66     17.58 o 
   4  11   6       83.47       73.67     17.55 o 
   5  11   6       60.27       64.35     17.75 o 
   6  11   6      776.22      800.39     45.79 o 
  -4  12   6      278.69      245.64     31.93 o 
  -3  12   6      153.08      160.66     18.01 o 
  -2  12   6        0.06       -6.29      9.34 o 
  -1  12   6       61.02       66.06     11.52 o 
   0  12   6      408.83      406.67     20.38 o 
   1  12   6       76.82       95.42     15.51 o 
   2  12   6       45.31       38.47     16.20 o 
   3  12   6        0.93        7.19     14.27 o 
   5  12   6      290.29      268.38     29.09 o 
   6  12   6        9.42       -1.75     15.79 o 
  -2  13   6       81.28       95.08     29.94 o 
  -1  13   6      310.77      328.10     19.74 o 
   0  13   6       39.12       46.09     11.32 o 
   1  13   6       24.79       15.62     15.69 o 
   2  13   6       64.40       76.54     17.68 o 
   3  13   6        2.15       -3.64     14.27 o 
   4  13   6      437.29      453.79     37.49 o 
   5  13   6       13.84       -7.93     16.03 o 
  -1  14   6        0.18        2.99     11.08 o 
   0  14   6       67.43       75.09     20.18 o 
   1  14   6        1.28        4.62     16.60 o 
   2  14   6      232.08      264.74     30.78 o 
  -2 -10   7       10.37       17.35     19.10 o 
  -1 -10   7       15.70        9.79     17.62 o 
   0 -10   7      119.21      119.13     32.03 o 
   1 -10   7        6.94        3.79     19.35 o 
  -4  -9   7      310.84      375.02     36.07 o 
  -3  -9   7       40.76       34.69     19.40 o 
  -2  -9   7       48.39       36.95     18.43 o 
  -1  -9   7       89.48       86.39     19.91 o 
   0  -9   7       88.70       93.03     16.52 o 
   1  -9   7       12.63       18.44     14.40 o 
   2  -9   7       72.73       59.84     21.53 o 
   3  -9   7        7.75      -29.83     27.71 o 
  -5  -8   7       83.90       72.86     23.25 o 
  -4  -8   7       87.57       70.87     19.67 o 
  -3  -8   7       23.20       14.95     15.22 o 
  -2  -8   7       35.35       46.77     17.95 o 
  -1  -8   7       32.65       26.42     15.83 o 
   0  -8   7      232.90      222.26     24.97 o 
   1  -8   7        0.86       -0.59     11.48 o 
   2  -8   7        0.54       -8.60      8.50 o 
   3  -8   7       18.97        6.00     16.99 o 
   4  -8   7      132.41      128.83     18.41 o 
  -5  -7   7        4.08      -13.33     16.37 o 
  -4  -7   7       20.49       22.51     17.01 o 
  -3  -7   7      220.89      237.38     15.24 o 
  -2  -7   7       34.38       33.06      8.91 o 
  -1  -7   7      276.84      256.79     14.92 o 
   0  -7   7       51.65       53.67      9.06 o 
   1  -7   7       58.56       50.84      9.24 o 
   2  -7   7       13.65       10.97      8.84 o 
   3  -7   7      296.06      287.69     15.43 o 
   4  -7   7       49.68       40.09     24.67 o 
   5  -7   7      170.54      109.78     26.66 o 
  -6  -6   7       18.61        9.35     13.80 o 
  -5  -6   7      251.59      202.31     22.46 o 
  -4  -6   7      402.44      397.32     20.57 o 
  -3  -6   7      142.28      137.49     13.05 o 
  -2  -6   7      622.42      607.94     24.42 o 
  -1  -6   7       20.81       27.25      8.84 o 
   0  -6   7       44.62       28.50      8.29 o 
   1  -6   7      165.15      179.51     12.21 o 
   2  -6   7      487.87      457.62     22.06 o 
   3  -6   7       88.69       72.67      9.84 o 
   4  -6   7      184.05      158.13     26.05 o 
   5  -6   7       26.14       26.19     20.52 o 
   6  -6   7       23.13       20.38     21.06 o 
  -7  -5   7       23.28       21.36     13.50 o 
  -6  -5   7        8.35        6.41     12.42 o 
  -5  -5   7        7.73       22.47     11.74 o 
  -4  -5   7      265.07      261.64     17.23 o 
  -3  -5   7      325.78      330.68     12.32 o 
  -2  -5   7      100.66      105.21     11.28 o 
  -1  -5   7      174.49      184.69     14.00 o 
   0  -5   7      155.59      153.29     34.82 o 
   1  -5   7       23.51       37.89     11.56 o 
   2  -5   7      249.52      228.31     13.45 o 
   3  -5   7       12.02       17.98      8.62 o 
   4  -5   7      124.51      142.27     24.74 o 
   5  -5   7       28.10       30.07     19.00 o 
   6  -5   7       19.49       43.87     21.02 o 
  -7  -4   7        4.64       -5.03     12.72 o 
  -6  -4   7        3.05       -8.91     13.84 o 
  -5  -4   7      435.08      437.65     27.33 o 
  -4  -4   7       30.51       35.48     10.14 o 
  -3  -4   7      151.11      149.98      9.07 o 
  -2  -4   7       10.99       14.78      5.95 o 
  -1  -4   7        0.44       -3.23      6.10 o 
   0  -4   7      447.16      442.82     16.80 o 
   1  -4   7       81.42       85.36     11.79 o 
   2  -4   7      248.47      250.04     13.54 o 
   3  -4   7       67.46       58.72     18.80 o 
   4  -4   7      110.26      104.01     19.40 o 
   5  -4   7       51.64       46.84     19.44 o 
   6  -4   7       85.38      104.98     21.53 o 
   7  -4   7        1.34       25.11     17.65 o 
  -7  -3   7        9.54       11.68     14.11 o 
  -6  -3   7        0.31       -7.46     12.92 o 
  -5  -3   7      490.15      465.06     17.96 o 
  -4  -3   7       27.31       23.26     18.44 o 
  -3  -3   7       16.26       11.28      7.39 o 
  -2  -3   7       18.42       12.70      6.09 o 
  -1  -3   7      822.50      800.90     20.14 o 
   0  -3   7        0.00        1.16      5.19 o 
   1  -3   7      130.67      129.66      9.23 o 
   2  -3   7       24.05       24.95     10.67 o 
   3  -3   7       24.47       27.13     15.15 o 
   4  -3   7        2.08        8.84     14.68 o 
   5  -3   7        6.47        8.54     16.00 o 
   6  -3   7        0.39        5.43     13.60 o 
   7  -3   7        3.12       -5.20      9.96 o 
  -7  -2   7      200.20      214.69     23.45 o 
  -6  -2   7      109.59       85.69     10.62 o 
  -5  -2   7       38.16       36.01      8.16 o 
  -4  -2   7       94.91      105.40     19.18 o 
  -3  -2   7       95.41       97.96     10.56 o 
  -2  -2   7     1418.24     1462.43     37.43 o 
  -1  -2   7        6.23       12.73      6.20 o 
   0  -2   7      207.70      214.97     10.55 o 
   1  -2   7       86.58       89.68      7.80 o 
   2  -2   7       63.79       87.54     11.03 o 
   3  -2   7      354.74      360.63     16.11 o 
   4  -2   7       30.38       22.47     15.79 o 
   5  -2   7      247.63      282.32     29.33 o 
   7  -2   7      134.31      164.24     18.80 o 
   8  -2   7      115.82      124.96     18.93 o 
  -7  -1   7       35.40       29.49      9.12 o 
  -6  -1   7        3.49        0.76      7.95 o 
  -5  -1   7      669.61      612.99     23.96 o 
  -4  -1   7      292.91      323.57     15.99 o 
  -3  -1   7      340.09      326.46     10.68 o 
  -2  -1   7      271.93      275.44     13.28 o 
  -1  -1   7      187.92      169.25     13.65 o 
   0  -1   7       28.68       44.10     10.85 o 
   1  -1   7       52.01       61.87     10.19 o 
   2  -1   7        7.31       31.58      6.07 o 
   3  -1   7       64.61       88.00      8.09 o 
   4  -1   7       50.37       50.05      8.72 o 
   5  -1   7        1.64       -2.87     13.36 o 
   6  -1   7      940.45      874.26     39.25 o 
   7  -1   7        1.43       -5.57      9.96 o 
   8  -1   7      118.90      109.00     17.08 o 
  -8   0   7       99.39      104.61     16.10 o 
  -7   0   7        4.38        5.33      5.97 o 
  -6   0   7       23.72       23.25      5.95 o 
  -5   0   7      117.07      124.44      8.14 o 
  -4   0   7     1333.75     1267.17     35.50 o 
  -3   0   7       43.54       50.55      4.85 o 
  -2   0   7      375.41      415.97     11.14 o 
  -1   0   7        6.92       21.91     15.50 o 
   0   0   7      533.43      468.44     17.58 o 
   1   0   7      947.86     1087.22     25.23 o 
   2   0   7     4210.51     4624.26    104.70 o 
   3   0   7        4.92       -1.26      5.42 o 
   4   0   7       11.03       15.75      4.76 o 
   5   0   7       50.51       57.91     10.93 o 
   6   0   7       20.89       14.31      9.38 o 
   7   0   7      165.85      136.03     17.31 o 
   8   0   7      123.24      102.39     16.70 o 
  -8   1   7       18.68        2.33     13.73 o 
  -7   1   7       21.83        8.99      6.21 o 
  -6   1   7       24.29       28.14      6.11 o 
  -5   1   7       14.32       11.27      5.23 o 
  -4   1   7       22.07       28.13      4.83 o 
  -3   1   7       65.62       70.31      6.43 o 
  -2   1   7      152.59      167.45     11.97 o 
  -1   1   7      493.62      487.45     31.25 o 
   0   1   7      735.62      729.00     17.93 o 
   1   1   7      912.54     1042.36     24.35 o 
   2   1   7        6.31       -7.58      6.60 o 
   3   1   7        1.59        0.73      4.78 o 
   4   1   7      722.28      756.34     17.01 o 
   5   1   7        1.65        1.38      8.23 o 
   6   1   7       30.69       48.43     11.84 o 
   7   1   7        2.48        0.37      9.65 o 
   8   1   7      297.88      264.81     23.18 o 
  -8   2   7       45.20       25.82     18.97 o 
  -7   2   7       27.04       34.12      7.13 o 
  -6   2   7      169.77      170.52     10.10 o 
  -5   2   7       43.51       37.70      5.78 o 
  -4   2   7       11.52       18.05      4.99 o 
  -3   2   7       60.44       60.60      5.36 o 
  -2   2   7      370.80      326.01     18.31 o 
  -1   2   7       61.23       86.21      8.59 o 
   0   2   7      650.71      684.59     15.17 o 
   1   2   7       35.34       23.90      3.33 o 
   2   2   7      444.78      449.91     20.30 o 
   3   2   7      790.85      828.34     27.94 o 
   4   2   7      156.24      171.97      9.74 o 
   5   2   7        4.67       -1.11      7.69 o 
   6   2   7        4.27       -2.36      9.01 o 
   7   2   7      159.63      146.66     17.51 o 
   8   2   7      218.44      206.09     22.21 o 
  -8   3   7        2.91        9.69     16.97 o 
  -7   3   7      108.37      119.85      9.58 o 
  -6   3   7        5.04        4.49      5.72 o 
  -5   3   7       32.96       32.66      6.10 o 
  -4   3   7        0.74       -4.39      6.54 o 
  -3   3   7      762.34      761.93     17.98 o 
  -2   3   7        5.45       14.32      2.51 o 
  -1   3   7        0.27       -1.53      6.14 o 
   0   3   7       34.58       36.32      4.54 o 
   1   3   7      287.45      343.10      8.83 o 
   2   3   7      189.42      178.47     10.09 o 
   3   3   7      114.03      110.84      6.49 o 
   4   3   7        0.07        2.94      6.41 o 
   5   3   7      205.93      209.70     11.01 o 
   6   3   7      601.95      588.13     30.10 o 
   7   3   7      501.74      490.33     29.73 o 
   8   3   7       10.70       15.25     12.22 o 
  -7   4   7        2.49       -6.60      9.82 o 
  -6   4   7        0.31       -2.81      5.66 o 
  -5   4   7      479.94      439.51     14.62 o 
  -4   4   7      971.57      884.89     21.43 o 
  -3   4   7        8.06       -4.87      7.74 o 
  -2   4   7      834.82      851.08     21.17 o 
  -1   4   7        4.93       11.52      6.57 o 
   0   4   7      263.00      284.01      8.56 o 
   1   4   7     1318.98     1303.11     26.42 o 
   2   4   7      649.98      667.44     14.17 o 
   3   4   7      457.42      473.90     13.22 o 
   4   4   7      194.09      213.06      9.79 o 
   5   4   7      161.92      160.81     11.14 o 
   6   4   7       14.83       21.08      6.11 o 
   7   4   7      180.96      200.55     19.34 o 
   8   4   7       17.09       12.99     11.54 o 
  -7   5   7       11.22        8.91     15.73 o 
  -6   5   7      192.98      187.43     11.03 o 
  -5   5   7      453.55      464.69     15.29 o 
  -4   5   7      810.06      790.60     22.60 o 
  -3   5   7        3.61        0.65      6.20 o 
  -2   5   7       74.19      127.69      8.42 o 
  -1   5   7     2778.29     2915.69     68.92 o 
   0   5   7      898.24      878.61     23.32 o 
   1   5   7     1548.02     1791.69     39.22 o 
   2   5   7      144.56      150.71      8.09 o 
   3   5   7       26.09       24.47      4.58 o 
   4   5   7      470.90      486.34     14.47 o 
   5   5   7      674.31      655.28     22.01 o 
   6   5   7       67.80       74.40      8.15 o 
   7   5   7      331.89      312.62     23.35 o 
   8   5   7       10.01        5.43     11.51 o 
  -7   6   7        2.82        4.56     15.89 o 
  -6   6   7      627.49      643.01     19.71 o 
  -5   6   7      215.35      227.77     16.53 o 
  -4   6   7       75.54       80.30      8.97 o 
  -3   6   7       67.02       76.52      8.62 o 
  -2   6   7        5.74       -3.36      6.30 o 
  -1   6   7      293.97      343.91     74.49 o 
   0   6   7       27.16       31.81      4.35 o 
   1   6   7      368.70      360.79     12.78 o 
   2   6   7      107.67      105.90      7.52 o 
   3   6   7      180.93      150.73      7.84 o 
   4   6   7      613.23      600.09     16.68 o 
   5   6   7      159.03      145.73     10.81 o 
   6   6   7       12.54        7.40      6.54 o 
   7   6   7       85.55       77.89     14.14 o 
   8   6   7      751.70      731.45     40.12 o 
  -7   7   7      228.18      252.66     28.31 o 
  -6   7   7        8.60        6.12     10.71 o 
  -5   7   7       29.77       21.89      7.18 o 
  -4   7   7        1.40        2.79      6.28 o 
  -3   7   7      248.12      211.89     11.23 o 
  -2   7   7      348.44      364.39     13.52 o 
  -1   7   7       27.98       31.56     11.12 o 
   0   7   7       47.76       55.70      7.30 o 
   1   7   7      498.12      521.96     15.61 o 
   2   7   7     1163.12     1133.59     25.96 o 
   3   7   7      790.30      803.04     20.25 o 
   4   7   7      774.77      755.69     29.35 o 
   5   7   7        0.48        2.03      6.29 o 
   6   7   7      311.30      284.62     27.81 o 
   7   7   7      665.99      585.40     33.44 o 
   8   7   7       96.95      113.79     18.90 o 
  -6   8   7        2.61      -13.29     10.60 o 
  -5   8   7       41.36       39.91      7.87 o 
  -4   8   7       79.39       80.01      8.43 o 
  -3   8   7       86.70       89.76      8.27 o 
  -2   8   7      173.22      160.34      9.89 o 
  -1   8   7        0.04       -3.78      6.31 o 
   0   8   7      104.68      114.27      8.97 o 
   1   8   7      924.39      925.18     28.44 o 
   2   8   7        1.73       -0.12      5.98 o 
   3   8   7       40.33       40.66      6.83 o 
   4   8   7       79.45       70.40      7.49 o 
   5   8   7     1068.20     1031.49     47.48 o 
   6   8   7       55.35       65.30     15.32 o 
   7   8   7        0.18       -2.44      7.74 o 
   8   8   7        0.02       -5.64     13.13 o 
  -6   9   7        8.77        3.68     11.30 o 
  -5   9   7       71.32       74.67     10.84 o 
  -4   9   7      538.47      521.58     16.94 o 
  -3   9   7        3.63       14.78      7.33 o 
  -2   9   7        2.21        9.66      6.74 o 
  -1   9   7      123.31      106.41      8.65 o 
   0   9   7     2091.11     1960.44     41.58 o 
   1   9   7        3.30        5.04      6.09 o 
   2   9   7     1729.63     1571.25     33.97 o 
   3   9   7      340.84      346.04     12.66 o 
   4   9   7       11.75       12.47      6.09 o 
   5   9   7      104.42      103.51     11.01 o 
   6   9   7      135.36      143.69     19.10 o 
   7   9   7        5.33        5.06     12.62 o 
  -5  10   7      371.07      390.17     19.35 o 
  -4  10   7       30.67       31.93      9.94 o 
  -3  10   7      164.16      165.28     10.65 o 
  -2  10   7      110.59      111.86      9.13 o 
  -1  10   7       83.65       82.64      8.34 o 
   0  10   7       15.87       13.91      7.11 o 
   1  10   7       39.21       40.44      6.11 o 
   2  10   7      361.01      371.15     12.92 o 
   3  10   7      303.60      303.19     11.68 o 
   4  10   7     1425.76     1446.98     38.77 o 
   5  10   7        0.14       12.25     12.59 o 
   6  10   7       51.52       46.64     16.37 o 
   7  10   7        0.01       -5.06     14.04 o 
  -4  11   7       28.24       11.61     10.83 o 
  -3  11   7       10.82        5.90      9.25 o 
  -2  11   7      146.68      149.66     12.70 o 
  -1  11   7      114.66      132.25     10.91 o 
   0  11   7        2.54        7.70      9.35 o 
   1  11   7       76.85       56.85     10.53 o 
   2  11   7       98.16       81.47     12.86 o 
   3  11   7      327.05      334.76     16.33 o 
   4  11   7      141.53      137.38     20.25 o 
   6  11   7       12.10       -1.18     15.29 o 
  -4  12   7        0.36      -12.13     10.45 o 
  -3  12   7       44.16       39.94     11.85 o 
  -2  12   7       55.60       36.10     15.72 o 
  -1  12   7        0.08        0.64      9.81 o 
   0  12   7       79.96       86.20     12.59 o 
   1  12   7      122.75      129.17     16.54 o 
   2  12   7      698.32      683.95     29.88 o 
   3  12   7       33.64       43.40     16.60 o 
   4  12   7       80.56       90.24     18.53 o 
   5  12   7       16.62       33.27     17.35 o 
   6  12   7      126.27      129.52     22.51 o 
  -2  13   7       84.39       76.28     12.56 o 
  -1  13   7       46.85       44.07     12.28 o 
   0  13   7        4.21       -5.30     10.43 o 
   1  13   7      114.80       93.00     20.05 o 
   2  13   7        2.20       11.81     15.42 o 
   3  13   7        0.72        6.38     13.80 o 
   5  13   7      211.04      273.51     31.05 o 
  -1  14   7      177.26      191.41     18.12 o 
   0  14   7      167.75      174.20     23.82 o 
   1  14   7       25.82       31.86     18.05 o 
   2  14   7        0.01      -13.60     15.79 o 
   3  14   7        1.62        3.58     15.96 o 
  -3  -9   8       62.04       76.60     23.42 o 
  -2  -9   8      167.92      164.85     26.15 o 
  -1  -9   8      123.72      145.72     24.53 o 
   0  -9   8       32.37       17.33     16.32 o 
   1  -9   8       26.15       14.24     15.34 o 
   2  -9   8      207.67      155.67     36.34 o 
  -4  -8   8      129.84       97.63     24.33 o 
  -3  -8   8       92.81       78.73     22.04 o 
  -2  -8   8        7.98        8.13     16.37 o 
  -1  -8   8       25.78       17.01     16.27 o 
   0  -8   8       67.81       68.61     16.93 o 
   1  -8   8      115.66      129.33     21.14 o 
   2  -8   8       30.66       13.33     13.25 o 
   3  -8   8        4.41      -35.23     23.49 o 
  -5  -7   8       48.62       15.46     19.67 o 
  -4  -7   8        0.47       12.52     16.06 o 
  -3  -7   8        5.40       -0.34     16.30 o 
  -2  -7   8        0.82        6.72      8.07 o 
  -1  -7   8      386.39      390.37     33.16 o 
   0  -7   8      284.63      302.59     15.85 o 
   1  -7   8       10.16        8.93      8.45 o 
   2  -7   8        1.92       -7.91      8.38 o 
   3  -7   8        0.33      -16.04     12.90 o 
   4  -7   8       11.84      -20.16     14.73 o 
  -5  -6   8      121.40      126.28     15.83 o 
  -4  -6   8      150.05      165.70     14.37 o 
  -3  -6   8       18.51       -2.91      8.68 o 
  -2  -6   8       12.57       20.21      9.12 o 
  -1  -6   8      158.98      169.14     14.31 o 
   0  -6   8      100.81       96.93     10.70 o 
   1  -6   8       56.44       60.00      9.40 o 
   2  -6   8       46.54       48.58      9.85 o 
   3  -6   8      100.70      111.79     20.67 o 
   4  -6   8        0.06       -7.23     15.05 o 
   5  -6   8       76.90       47.45     22.27 o 
  -6  -5   8      151.82      131.85     20.59 o 
  -5  -5   8       58.14       87.40     15.15 o 
  -4  -5   8       32.32       44.88     12.25 o 
  -3  -5   8     1221.34     1173.97     27.71 o 
  -2  -5   8     1315.71     1276.17     39.00 o 
  -1  -5   8      583.26      590.17     23.09 o 
   0  -5   8     1219.11     1136.20     30.78 o 
   1  -5   8      309.32      284.51     14.39 o 
   2  -5   8       67.83       80.56      9.52 o 
   3  -5   8       93.70       94.31     14.49 o 
   4  -5   8       32.49       18.73     19.37 o 
   5  -5   8        0.45       -0.17     17.58 o 
   6  -5   8        0.61       -2.60     18.90 o 
  -7  -4   8      119.14      139.57     20.89 o 
  -6  -4   8       18.56       -2.80     13.84 o 
  -5  -4   8       33.06       35.10     14.31 o 
  -4  -4   8      132.09      146.17     10.97 o 
  -3  -4   8       60.53       60.18      7.87 o 
  -2  -4   8      381.29      374.59     13.63 o 
  -1  -4   8       15.34       23.74      6.93 o 
   0  -4   8       38.43       32.34      8.39 o 
   1  -4   8      284.24      287.41     19.79 o 
   2  -4   8      201.61      272.22     39.80 o 
   3  -4   8       25.55       10.76     11.61 o 
   4  -4   8       21.68       18.73     17.38 o 
   5  -4   8       57.27       57.87     19.88 o 
   6  -4   8      210.73      255.53     32.33 o 
  -7  -3   8        9.70       22.81     15.42 o 
  -6  -3   8       58.76       38.40     16.16 o 
  -5  -3   8       24.40       21.57      7.81 o 
  -4  -3   8       87.94       97.67     11.57 o 
  -3  -3   8        0.76        0.94     10.93 o 
  -2  -3   8      141.90      145.57     11.32 o 
  -1  -3   8       86.11       91.74      9.20 o 
   0  -3   8      121.23      129.36     12.91 o 
   1  -3   8        6.04       18.52     10.00 o 
   2  -3   8      230.15      247.62     18.34 o 
   4  -3   8        0.20        4.52     14.51 o 
   5  -3   8      687.36      730.37     47.95 o 
   6  -3   8       49.22       79.00     20.05 o 
   7  -3   8        7.61       11.91     11.41 o 
  -7  -2   8        1.28        9.85     15.89 o 
  -6  -2   8       43.97       56.03      9.64 o 
  -5  -2   8       66.91       79.46      9.68 o 
  -4  -2   8        6.44        2.13      7.45 o 
  -3  -2   8       74.64       71.31      9.09 o 
  -2  -2   8      153.71      167.68      8.61 o 
  -1  -2   8      544.00      513.00     18.59 o 
   0  -2   8        9.92       -0.40      6.28 o 
   1  -2   8        0.02       -2.16      6.23 o 
   2  -2   8       57.45       58.52     16.20 o 
   3  -2   8      278.22      273.24     26.86 o 
   4  -2   8       99.93      108.16     19.94 o 
   5  -2   8       26.35       13.63     16.10 o 
   7  -2   8       71.13       67.42     13.87 o 
  -7  -1   8       82.45       81.80     12.30 o 
  -6  -1   8      390.43      360.16     18.72 o 
  -5  -1   8      668.53      593.28     29.04 o 
  -4  -1   8      481.17      471.86     19.40 o 
  -3  -1   8        2.01        7.91      6.06 o 
  -2  -1   8     1312.58     1320.30     37.59 o 
  -1  -1   8      125.86      121.04      8.44 o 
   0  -1   8      394.00      435.68     14.37 o 
   1  -1   8      145.76      159.90     10.13 o 
   2  -1   8       97.43      102.29      9.08 o 
   3  -1   8       34.53       37.13      7.56 o 
   4  -1   8      641.47      662.40     41.58 o 
   6  -1   8      103.43       85.55     13.53 o 
   7  -1   8       32.50       30.20     11.57 o 
   8  -1   8        1.43        4.29     11.41 o 
  -7   0   8      276.23      315.52     19.16 o 
  -6   0   8        0.19       -2.18      9.31 o 
  -5   0   8       96.26      131.15     19.72 o 
  -4   0   8      189.02      195.94     14.18 o 
  -3   0   8      285.52      273.91      9.65 o 
  -2   0   8        3.50        4.25      3.54 o 
  -1   0   8       37.98       29.88      7.23 o 
   0   0   8      311.86      378.46     12.45 o 
   1   0   8      206.99      180.78      9.80 o 
   2   0   8     5917.71     5858.37    114.60 o 
   3   0   8       53.45       74.67      8.19 o 
   4   0   8     1059.42     1097.93     40.33 o 
   5   0   8       99.59      101.78     13.33 o 
   6   0   8       76.80       74.78     12.72 o 
   7   0   8       94.06      102.28     16.30 o 
   8   0   8      132.04      133.20     17.75 o 
  -7   1   8      243.49      258.87     18.16 o 
  -6   1   8       17.30       14.14      5.89 o 
  -5   1   8       75.80       67.48      6.78 o 
  -4   1   8      261.52      229.01     15.09 o 
  -3   1   8       91.40       80.71      9.13 o 
  -2   1   8       27.11       39.15      9.85 o 
  -1   1   8        1.79        7.57      6.87 o 
   0   1   8        0.44       -7.14      6.23 o 
   1   1   8      499.35      500.86     22.87 o 
   2   1   8      369.62      444.66     12.91 o 
   3   1   8       46.47       60.74      5.77 o 
   4   1   8       71.68       70.86      5.56 o 
   5   1   8      472.01      498.40     26.52 o 
   6   1   8      173.44      181.45     17.38 o 
   7   1   8      115.94      117.61     15.35 o 
   8   1   8       13.62        8.37     12.32 o 
  -7   2   8       57.45       69.76     16.38 o 
  -6   2   8        1.63        2.19      9.50 o 
  -5   2   8      473.41      490.74     15.03 o 
  -4   2   8       99.96      103.92      9.78 o 
  -3   2   8      261.92      208.60     32.63 o 
  -2   2   8       57.98       65.05      9.13 o 
  -1   2   8      226.54      192.13     23.17 o 
   0   2   8     1092.68     1002.49     21.08 o 
   1   2   8      245.48      282.53      8.35 o 
   2   2   8      453.66      457.24     12.83 o 
   3   2   8       37.20       42.47      5.92 o 
   4   2   8      789.44      790.10     30.74 o 
   5   2   8      267.25      277.95     20.87 o 
   6   2   8      130.74      131.00     15.49 o 
   7   2   8      136.38      148.08     17.85 o 
   8   2   8        5.62       16.06     11.88 o 
  -7   3   8       18.31       25.61     18.10 o 
  -6   3   8      299.55      302.63     19.31 o 
  -5   3   8        1.44        0.33      4.79 o 
  -4   3   8      222.42      227.75      9.90 o 
  -3   3   8      597.57      608.82     15.19 o 
  -2   3   8        3.54       15.06      9.70 o 
  -1   3   8     2088.81     2275.90     55.61 o 
   0   3   8       40.76       47.26     10.72 o 
   1   3   8        7.40        7.91      7.03 o 
   2   3   8       22.62       19.42      4.59 o 
   3   3   8     1724.82     1700.06     31.27 o 
   4   3   8      167.44      159.42     10.31 o 
   5   3   8       48.15       58.69      6.76 o 
   6   3   8       15.88       33.64     10.53 o 
   7   3   8      300.26      313.64     24.26 o 
   8   3   8        8.28        9.15     12.32 o 
  -7   4   8      133.42      135.20     15.28 o 
  -6   4   8       12.63       17.21     10.43 o 
  -5   4   8       88.17       91.85      7.85 o 
  -4   4   8       97.85       89.65      6.89 o 
  -3   4   8     1882.31     1779.45     35.80 o 
  -2   4   8     1194.46     1162.98     33.33 o 
  -1   4   8       53.89       52.64     11.84 o 
   0   4   8       51.93       59.72      4.44 o 
   1   4   8      271.27      328.48     25.07 o 
   2   4   8     2212.01     2229.55     42.98 o 
   3   4   8       56.63       57.16      6.27 o 
   4   4   8     1336.85     1349.31     29.10 o 
   5   4   8      337.50      338.95     14.69 o 
   6   4   8       10.70        3.98      8.57 o 
   7   4   8        5.06       13.87     11.20 o 
   8   4   8        9.68        2.33     11.91 o 
  -7   5   8        0.91       13.21     11.50 o 
  -6   5   8        0.03       -3.48      9.74 o 
  -5   5   8       21.07       23.11     10.22 o 
  -4   5   8      124.05      125.84      7.91 o 
  -3   5   8      682.80      648.20     19.12 o 
  -2   5   8        3.69       10.77      5.53 o 
  -1   5   8      200.06      209.78      7.27 o 
   0   5   8      251.99      299.64      9.74 o 
   1   5   8     1216.91     1163.46     24.59 o 
   2   5   8       67.38       60.91      5.48 o 
   3   5   8       45.42       58.82      5.53 o 
   4   5   8      556.81      568.64     16.09 o 
   5   5   8      216.62      211.09     12.64 o 
   6   5   8      901.78      899.01     55.90 o 
   7   5   8        0.34      -13.09      9.58 o 
   8   5   8      196.35      145.18     19.67 o 
  -7   6   8       12.44        3.78     18.97 o 
  -6   6   8        9.30       19.86     11.34 o 
  -5   6   8      146.82      151.77      9.79 o 
  -4   6   8       67.90       93.21      8.82 o 
  -3   6   8      182.32      189.39     11.38 o 
  -2   6   8       23.19       22.85      7.12 o 
  -1   6   8       41.43       30.65      8.39 o 
   0   6   8      663.32      664.04     20.72 o 
   1   6   8      156.25      163.45      9.86 o 
   2   6   8       29.31       29.08      6.71 o 
   3   6   8        0.84        8.51      4.82 o 
   4   6   8      301.53      277.35     11.09 o 
   5   6   8      255.19      233.77     13.52 o 
   6   6   8       18.04       14.00      9.58 o 
   7   6   8        1.74        5.60     10.02 o 
   8   6   8       56.32       41.34     13.67 o 
  -6   7   8      138.96      153.61     15.81 o 
  -5   7   8      254.99      316.67     20.50 o 
  -4   7   8        4.37       16.98      7.61 o 
  -3   7   8       26.61       17.35      7.40 o 
  -2   7   8      296.91      266.50     13.39 o 
  -1   7   8      501.15      432.44     15.49 o 
   0   7   8      387.72      365.68     14.42 o 
   1   7   8      124.30      162.77      9.95 o 
   2   7   8      169.32      161.87      9.67 o 
   3   7   8       17.88       17.70      6.62 o 
   4   7   8      182.98      175.58     10.79 o 
   5   7   8      201.62      196.27     17.99 o 
   6   7   8       82.89       71.27     13.46 o 
   7   7   8        0.88       -0.13     10.23 o 
   8   7   8       56.61       59.80     16.74 o 
  -6   8   8       42.20       29.64     13.51 o 
  -5   8   8      156.79      187.53     12.59 o 
  -4   8   8        1.40       -2.67      6.78 o 
  -3   8   8       52.80       54.62      7.48 o 
  -2   8   8     2085.93     2028.29     39.68 o 
  -1   8   8      332.67      335.48     18.61 o 
   0   8   8      536.24      509.45     22.15 o 
   1   8   8      171.96      150.78      9.92 o 
   2   8   8        8.48        9.15      6.92 o 
   3   8   8     1196.08     1142.57     26.89 o 
   4   8   8      172.14      155.06      9.93 o 
   5   8   8        4.40       -1.31      8.12 o 
   6   8   8      177.18      177.98     19.13 o 
   7   8   8       35.82       37.83     14.14 o 
   8   8   8        0.62       -3.04     13.03 o 
  -6   9   8       44.41       19.23     14.62 o 
  -5   9   8        3.43       10.59     11.20 o 
  -4   9   8       21.51       28.81      8.16 o 
  -3   9   8      258.78      298.16     13.74 o 
  -2   9   8      164.47      163.73      9.76 o 
  -1   9   8       21.70       15.09      7.07 o 
   0   9   8       72.46       69.95      8.46 o 
   1   9   8     1456.20     1443.03     32.45 o 
   2   9   8      741.86      768.21     20.84 o 
   3   9   8      836.85      814.77     21.17 o 
   4   9   8       13.15        7.02      6.70 o 
   5   9   8      169.51      171.69     20.87 o 
   6   9   8      160.54      156.52     14.14 o 
  -5  10   8      227.27      232.72     19.09 o 
  -4  10   8      566.06      590.44     18.73 o 
  -3  10   8       41.47       41.75      8.46 o 
  -2  10   8      350.74      319.96     13.78 o 
  -1  10   8      120.02      132.46      9.78 o 
   0  10   8      302.33      304.04     14.81 o 
   1  10   8        0.94       -2.21      6.21 o 
   2  10   8      128.80      116.55     11.75 o 
   3  10   8      237.02      226.09     11.13 o 
   4  10   8       10.19        5.19      6.96 o 
   5  10   8      280.41      321.64     27.13 o 
   6  10   8       96.18       98.64     18.70 o 
   7  10   8       67.75       86.39     18.29 o 
  -4  11   8       90.55       86.27     20.68 o 
  -3  11   8       61.07       71.84     11.17 o 
  -2  11   8      138.60      149.41     10.67 o 
  -1  11   8      152.79      128.32     10.19 o 
   0  11   8      137.09      172.25     18.30 o 
   1  11   8        1.80       -4.08      8.76 o 
   2  11   8      303.21      254.13     16.86 o 
   3  11   8        0.56        4.11      8.14 o 
   4  11   8      434.46      487.13     34.62 o 
   5  11   8        0.07       -5.91     12.42 o 
   6  11   8       47.36       53.72     19.00 o 
  -3  12   8       13.93        4.80     15.42 o 
  -2  12   8      162.89      188.64     14.58 o 
  -1  12   8       15.98        4.66     10.41 o 
   0  12   8       27.66       30.77     11.16 o 
   1  12   8        5.21       -4.63      9.71 o 
   2  12   8       12.22       15.46     15.54 o 
   3  12   8      233.39      225.15     27.23 o 
   4  12   8       88.56       71.41     18.22 o 
   6  12   8       16.06       11.81     16.74 o 
  -2  13   8       75.01       69.01     17.72 o 
  -1  13   8       98.88      111.74     14.27 o 
   0  13   8        4.03       -9.71     10.66 o 
   1  13   8        8.07       -0.52      9.34 o 
   2  13   8      207.38      216.21     25.68 o 
   3  13   8       35.14       26.59     16.97 o 
   4  13   8        3.39       11.30     14.17 o 
   5  13   8        0.15      -13.36     17.04 o 
   0  14   8       25.72       32.40     18.97 o 
   1  14   8      421.69      497.01     39.72 o 
   2  14   8       58.39       52.91     20.08 o 
   3  14   8        3.89       22.24     18.16 o 
  -3  -8   9       30.14        0.00     19.13 o 
  -2  -8   9       18.71       22.41     18.80 o 
  -1  -8   9       20.10        5.24     15.39 o 
   0  -8   9       43.75       32.30     27.35 o 
   1  -8   9       38.70       14.17     16.74 o 
   2  -8   9       49.90       32.80     25.97 o 
  -3  -7   9      339.45      335.03     32.73 o 
  -2  -7   9        1.51       -8.37     15.46 o 
  -1  -7   9        2.24        6.08      7.94 o 
   0  -7   9        5.44        0.17      8.50 o 
   1  -7   9      155.35      168.98     17.61 o 
   2  -7   9        3.58       -2.57      9.34 o 
   3  -7   9       12.43        9.19     14.83 o 
   4  -7   9       11.89      -20.13     15.34 o 
  -4  -6   9      376.42      380.72     25.61 o 
  -3  -6   9      122.63      116.22     13.17 o 
  -2  -6   9      120.07      128.96     13.57 o 
  -1  -6   9       20.14       11.43      8.82 o 
   0  -6   9      122.59      111.98     11.13 o 
   1  -6   9        4.53       11.14      8.78 o 
   2  -6   9      113.29      116.34     15.61 o 
   3  -6   9       69.06       49.04     14.46 o 
   4  -6   9       47.71       32.21     15.48 o 
   5  -6   9       56.18       59.31     23.69 o 
  -6  -5   9       38.88       19.88     17.72 o 
  -5  -5   9      164.62      172.95     20.08 o 
  -4  -5   9      152.88      150.10     17.31 o 
  -3  -5   9       18.63       14.95     12.65 o 
  -2  -5   9      263.69      253.97     22.10 o 
  -1  -5   9      290.50      289.26     17.17 o 
   0  -5   9        0.09       -2.64      8.18 o 
   1  -5   9      106.67      123.12     13.94 o 
   2  -5   9       32.57       13.13     21.19 o 
   3  -5   9        0.01       -4.16     12.41 o 
   4  -5   9      223.11      244.37     20.93 o 
   5  -5   9      112.82      106.84     24.57 o 
  -6  -4   9       31.66        8.40     18.26 o 
  -5  -4   9      286.99      311.38     25.98 o 
  -4  -4   9      115.28      122.33     17.31 o 
  -3  -4   9       99.89      108.82      9.94 o 
  -2  -4   9       51.21       56.74      8.72 o 
  -1  -4   9      466.91      478.25     33.23 o 
   0  -4   9       23.23       29.96     11.20 o 
   1  -4   9       11.06       11.17     10.44 o 
   2  -4   9       68.02       67.95     13.18 o 
   3  -4   9      246.56      267.84     20.44 o 
   4  -4   9       12.42        7.04     12.44 o 
   5  -4   9        8.40       15.05     18.59 o 
   6  -4   9       62.01       74.55     23.05 o 
  -6  -3   9       14.89      -25.56     17.04 o 
  -5  -3   9        3.57       14.21     13.33 o 
  -4  -3   9        9.58       11.13      8.09 o 
  -3  -3   9      356.79      366.21     16.58 o 
  -2  -3   9        1.43        2.74      7.15 o 
  -1  -3   9        1.98        4.12     13.28 o 
   0  -3   9       22.65       35.25     11.51 o 
   1  -3   9       95.65      107.47     12.70 o 
   2  -3   9      348.73      340.80     20.34 o 
   3  -3   9       39.44       51.09     12.31 o 
   4  -3   9       12.88        8.77     15.83 o 
   5  -3   9        0.97       -3.44     15.39 o 
   6  -3   9       92.64      154.12     24.84 o 
  -7  -2   9      123.31      161.00     22.85 o 
  -6  -2   9       19.25       28.62     15.89 o 
  -5  -2   9        0.10       -3.80     12.35 o 
  -4  -2   9      827.79      829.60     26.47 o 
  -3  -2   9       97.55       91.41      9.81 o 
  -2  -2   9       10.64        6.99      8.49 o 
  -1  -2   9      302.14      300.48     13.73 o 
   0  -2   9        3.79        3.71      6.88 o 
   1  -2   9      578.70      583.84     24.35 o 
   2  -2   9       23.57       25.48     11.22 o 
   3  -2   9      129.10      155.08     14.68 o 
   4  -2   9        0.91       -3.51     13.77 o 
   5  -2   9      307.91      330.24     31.76 o 
   7  -2   9       22.78       28.35     13.40 o 
  -7  -1   9       34.91       43.23     17.14 o 
  -6  -1   9      166.92      149.61     13.58 o 
  -5  -1   9      402.20      385.43     26.54 o 
  -4  -1   9      201.91      198.48     13.92 o 
  -3  -1   9        0.01       -9.53     19.93 o 
  -2  -1   9      109.40      104.61      7.00 o 
  -1  -1   9      400.67      376.04     14.45 o 
   0  -1   9     1440.33     1382.84     31.86 o 
   1  -1   9      440.70      469.26     15.80 o 
   2  -1   9        1.27       13.84      7.53 o 
   3  -1   9        2.98        0.17     10.15 o 
   4  -1   9      925.21      898.66     50.42 o 
   6  -1   9      157.96      147.20     16.47 o 
   7  -1   9        5.05        4.08     11.44 o 
  -7   0   9        0.01      -17.92     12.23 o 
  -6   0   9      134.45      127.51     12.98 o 
  -5   0   9       58.28       68.65     10.31 o 
  -4   0   9        0.02       15.07      8.05 o 
  -3   0   9       36.37       44.85      9.46 o 
  -2   0   9        1.07        4.57      5.86 o 
  -1   0   9       12.95       24.61      6.15 o 
   0   0   9       46.87       61.40      6.86 o 
   1   0   9      212.04      252.86     11.89 o 
   2   0   9      139.81      133.42      9.31 o 
   3   0   9      321.56      338.60     19.78 o 
   5   0   9       54.43       52.31     10.77 o 
   6   0   9      216.37      220.63     20.15 o 
   7   0   9      112.55      102.59     15.83 o 
  -7   1   9      210.30      218.28     17.27 o 
  -6   1   9       22.55       18.78     11.28 o 
  -5   1   9        2.66        4.37      9.38 o 
  -4   1   9      517.43      502.18     21.10 o 
  -3   1   9      154.25      155.13     12.86 o 
  -2   1   9      169.94      157.51     12.24 o 
  -1   1   9       16.42       20.25     10.93 o 
   0   1   9       11.37        5.53      7.41 o 
   1   1   9      110.12      110.76     10.19 o 
   2   1   9      167.89      159.07      8.31 o 
   4   1   9      100.70      102.35     12.38 o 
   5   1   9       49.81       49.03     10.60 o 
   6   1   9        6.12        6.82      9.45 o 
   7   1   9      414.84      403.44     26.32 o 
   8   1   9      156.30      157.97     20.25 o 
  -7   2   9        4.43       13.41     11.48 o 
  -6   2   9       28.07       19.28     19.57 o 
  -5   2   9       34.11       27.86     10.50 o 
  -4   2   9      531.19      486.27     20.81 o 
  -3   2   9      325.84      313.19     17.33 o 
  -2   2   9       67.63       68.23     10.00 o 
  -1   2   9       31.29       22.33      7.88 o 
   0   2   9       62.02       53.68      8.39 o 
   1   2   9      538.86      526.11     12.55 o 
   2   2   9      305.19      278.32     13.04 o 
   3   2   9       16.21       17.13      6.86 o 
   4   2   9        2.45        0.18      6.00 o 
   5   2   9      656.21      591.17     28.48 o 
   6   2   9      258.32      241.35     20.08 o 
   7   2   9        1.04        5.26      9.96 o 
   8   2   9        0.80        1.38     12.55 o 
  -7   3   9       91.20      100.89     14.50 o 
  -6   3   9       10.19        7.50     10.69 o 
  -5   3   9      271.41      268.06     17.53 o 
  -4   3   9      117.76      105.12      8.29 o 
  -3   3   9       11.85        4.32     14.43 o 
  -2   3   9       91.99      134.85     42.54 o 
  -1   3   9        5.37        2.20      7.11 o 
   0   3   9      498.62      456.39     18.38 o 
   1   3   9      617.97      615.52     13.69 o 
   2   3   9        5.22       11.06      4.61 o 
   3   3   9        0.14        6.81      5.29 o 
   4   3   9      412.76      414.00     13.68 o 
   5   3   9     1216.37     1192.50     32.36 o 
   6   3   9       47.08       41.04     11.91 o 
   7   3   9      389.13      398.14     27.33 o 
   8   3   9       35.93       32.43     13.03 o 
  -7   4   9        5.84       27.49     12.04 o 
  -6   4   9        0.17      -10.49      9.56 o 
  -5   4   9      303.26      295.06     18.47 o 
  -4   4   9      130.21      129.65      7.37 o 
  -3   4   9      432.51      398.46     19.05 o 
  -2   4   9       81.68       73.03     13.95 o 
  -1   4   9     2380.35     2400.04     59.38 o 
   0   4   9      573.90      575.50     15.97 o 
   1   4   9      622.12      610.19     17.33 o 
   2   4   9      139.28      126.83      7.58 o 
   3   4   9      416.43      420.37     12.10 o 
   4   4   9      192.56      191.25      9.38 o 
   5   4   9      145.54      143.27     15.61 o 
   6   4   9        1.62       -2.26      8.44 o 
   7   4   9       48.60       36.99     11.98 o 
   8   4   9      221.66      188.88     20.82 o 
  -7   5   9      207.74      265.40     20.31 o 
  -6   5   9      178.75      182.01     16.03 o 
  -5   5   9        9.27       15.87     10.96 o 
  -4   5   9        0.01        1.09      4.08 o 
  -3   5   9      214.64      205.00      8.35 o 
  -2   5   9      544.95      628.80     76.59 o 
  -1   5   9      139.81      162.04      6.71 o 
   0   5   9      116.34      107.51      6.10 o 
   1   5   9      689.95      695.40     17.16 o 
   2   5   9      201.92      230.51      9.28 o 
   3   5   9      137.22      119.33      7.67 o 
   4   5   9        0.71        8.07      5.29 o 
   5   5   9       62.91       69.05      8.08 o 
   6   5   9        0.52       -1.45      9.58 o 
   7   5   9      302.24      337.56     25.51 o 
   8   5   9       73.65       83.18     16.06 o 
  -6   6   9       71.27       86.22     14.13 o 
  -5   6   9        1.39        0.43     12.15 o 
  -4   6   9        2.60        2.48      4.67 o 
  -3   6   9       14.60       10.17      5.95 o 
  -2   6   9       15.85        9.50      6.55 o 
  -1   6   9       33.03       38.44      7.30 o 
   0   6   9      219.43      221.66     14.36 o 
   1   6   9      435.97      398.61     14.79 o 
   2   6   9      631.70      604.64     18.23 o 
   3   6   9      123.66      117.02      7.32 o 
   4   6   9       32.59       28.94      5.52 o 
   5   6   9       12.02       19.84      6.92 o 
   6   6   9      156.79      158.36     20.79 o 
   7   6   9        0.34        6.01     10.06 o 
   8   6   9       62.24       64.02     16.13 o 
  -6   7   9       40.70       48.30     17.48 o 
  -5   7   9        0.86       -4.82     10.61 o 
  -4   7   9      385.04      429.64     16.45 o 
  -3   7   9      236.26      245.27     12.63 o 
  -2   7   9        2.76       -5.74      6.86 o 
  -1   7   9     1494.60     1530.99     41.97 o 
   0   7   9      735.36      663.27     40.50 o 
   1   7   9      219.66      207.70     12.18 o 
   2   7   9      452.24      464.71     16.00 o 
   3   7   9       16.53       16.84      9.24 o 
   4   7   9      685.60      624.91     15.76 o 
   5   7   9      184.97      194.99     11.18 o 
   6   7   9       56.21       70.87      9.34 o 
   7   7   9        1.81        9.42     11.95 o 
   8   7   9       28.59       17.28     14.31 o 
  -6   8   9       67.42       64.01     11.50 o 
  -5   8   9      214.85      202.20     18.25 o 
  -4   8   9        0.85       -6.17      8.43 o 
  -3   8   9        1.23       -9.43      6.29 o 
  -2   8   9        3.20       -2.25      6.27 o 
  -1   8   9      104.34       87.88      9.59 o 
   0   8   9        0.05       10.57      7.74 o 
   1   8   9       21.89       24.17      7.72 o 
   2   8   9       41.97       42.52      7.72 o 
   3   8   9      386.06      366.28     14.31 o 
   4   8   9      275.75      292.40     13.09 o 
   5   8   9        5.77        1.89      7.13 o 
   6   8   9      271.92      268.09     15.63 o 
   7   8   9        0.13       -2.23     10.97 o 
  -5   9   9       32.14       47.16     11.02 o 
  -4   9   9        0.80       -7.62      8.14 o 
  -3   9   9        7.44       -5.45      7.45 o 
  -2   9   9        9.23        9.90      7.10 o 
  -1   9   9        2.76        1.78      6.98 o 
   0   9   9      109.58       87.15      8.99 o 
   1   9   9       71.79       70.29     12.84 o 
   2   9   9      177.94      160.70     10.47 o 
   3   9   9      557.14      596.61     18.03 o 
   4   9   9      723.17      680.14     20.35 o 
   5   9   9      128.11      126.95      9.67 o 
   6   9   9       11.06        8.46      9.44 o 
   7   9   9       11.45       15.25     18.93 o 
  -5  10   9       22.49        9.95     13.43 o 
  -4  10   9        0.05        1.07      8.53 o 
  -3  10   9       72.35       49.46      8.73 o 
  -2  10   9       43.79       45.91      8.05 o 
  -1  10   9      327.48      344.64     15.30 o 
   0  10   9       22.09       22.62      7.50 o 
   1  10   9       44.03       44.53      7.50 o 
   2  10   9      417.24      391.04     14.61 o 
   3  10   9       97.52       97.54      8.51 o 
   4  10   9       38.09       32.59      7.07 o 
   5  10   9       27.59       28.85      9.63 o 
  -4  11   9        2.31       18.57     13.34 o 
  -3  11   9      113.20      111.74     13.70 o 
  -2  11   9        2.05       -6.91      7.37 o 
  -1  11   9        8.00       11.19      8.10 o 
   0  11   9        6.94        1.53      7.21 o 
   1  11   9      386.27      381.68     20.15 o 
   2  11   9       10.71        3.82      8.88 o 
   3  11   9       78.70       89.80     11.12 o 
   4  11   9        0.56        1.08     13.26 o 
   5  11   9      125.41      136.23     20.08 o 
  -3  12   9       63.94       67.07     13.68 o 
  -2  12   9      180.81      191.94     15.20 o 
  -1  12   9       27.66       14.81     11.35 o 
   0  12   9     1054.55     1044.69     35.48 o 
   1  12   9        0.15       -2.10     11.10 o 
   2  12   9      176.01      171.34     14.52 o 
   3  12   9        0.83        6.85     15.19 o 
   4  12   9      209.27      247.12     28.01 o 
   5  12   9       28.29       33.11     16.33 o 
  -2  13   9        2.67      -16.63     12.05 o 
  -1  13   9      192.28      208.13     17.98 o 
   0  13   9        8.76       -4.38     11.38 o 
   1  13   9       16.34       25.34     10.72 o 
   2  13   9       29.78       28.62     17.62 o 
   3  13   9      424.95      477.71     37.39 o 
   4  13   9       47.59       41.74     17.99 o 
   0  14   9        6.96        5.52     12.29 o 
   1  14   9        1.74        1.11     17.68 o 
   2  14   9      209.60      193.97     26.83 o 
   3  14   9        0.89        9.99     16.03 o 
  -1  -8  10      291.92      266.98     67.36 o 
   0  -8  10       12.70      -22.76     15.17 o 
  -1  -7  10      242.62      172.48     36.65 o 
   0  -7  10       11.24      -17.89     27.71 o 
   1  -7  10        1.72      -12.37     12.24 o 
   2  -7  10      101.30       95.92     50.10 o 
   3  -7  10      132.40      132.40     27.49 o 
  -3  -6  10      521.04      549.05     33.00 o 
  -2  -6  10      179.11      158.57     19.24 o 
  -1  -6  10       72.60       83.27     27.84 o 
   0  -6  10      100.19       92.37     22.95 o 
   1  -6  10      154.28      168.10     37.58 o 
   2  -6  10       76.52       69.35     14.56 o 
   3  -6  10        0.33      -13.46     13.35 o 
   4  -6  10        3.69      -20.10     14.54 o 
  -5  -5  10       31.38       43.90     16.81 o 
  -4  -5  10      313.82      347.59     26.52 o 
  -3  -5  10      119.53      134.98     18.29 o 
  -2  -5  10      150.48      151.49     18.26 o 
  -1  -5  10      244.81      186.16     25.71 o 
   0  -5  10        0.10       -8.79     12.54 o 
   1  -5  10      114.24      134.51     24.11 o 
   2  -5  10       46.73       57.53     13.39 o 
   3  -5  10      122.69       90.98     15.49 o 
   4  -5  10        5.37       -8.44     13.49 o 
   5  -5  10      137.06      132.29     19.19 o 
  -5  -4  10       29.78       32.36     16.10 o 
  -4  -4  10      151.38      162.15     20.05 o 
  -3  -4  10       22.34       16.37      8.38 o 
  -2  -4  10       98.45       98.38     10.61 o 
  -1  -4  10       99.01       94.04      9.48 o 
   0  -4  10       99.44      116.94     14.48 o 
   1  -4  10        2.06       -9.84     10.24 o 
   2  -4  10        0.73       -7.19     10.84 o 
   3  -4  10        8.15       -2.16     11.50 o 
   4  -4  10       29.39       43.53     13.53 o 
   5  -4  10        0.42       -0.49     13.56 o 
  -6  -3  10       84.55      111.87     18.73 o 
  -5  -3  10       25.89       20.65     15.15 o 
  -4  -3  10       39.44       43.37      9.06 o 
  -3  -3  10       14.82       14.68      8.60 o 
  -2  -3  10      214.89      223.07     14.02 o 
  -1  -3  10       83.15       87.65      9.04 o 
   0  -3  10       40.23       36.45      8.48 o 
   1  -3  10       43.09       54.27     11.29 o 
   2  -3  10        2.89       -4.91     10.37 o 
   3  -3  10      253.60      266.03     19.18 o 
   4  -3  10      196.67      180.23     17.68 o 
   5  -3  10       22.63       24.50     17.82 o 
   6  -3  10        2.56       38.47     17.31 o 
  -6  -2  10        4.98       21.09     13.13 o 
  -5  -2  10      120.47      147.63     23.47 o 
  -4  -2  10       20.60       18.84      8.73 o 
  -3  -2  10        0.06        4.10      7.97 o 
  -2  -2  10       34.64       37.82     12.00 o 
  -1  -2  10        0.01        1.26      6.91 o 
   0  -2  10       11.51        5.08      7.68 o 
   1  -2  10      189.87      183.19     11.70 o 
   2  -2  10      701.01      642.73     26.91 o 
   3  -2  10      178.46      178.18     16.16 o 
   4  -2  10        0.58       -6.31     11.48 o 
   5  -2  10        2.65       26.12     15.59 o 
   6  -2  10       51.52       39.69     13.46 o 
  -6  -1  10       12.17       10.70      9.06 o 
  -5  -1  10        4.14       11.39      9.67 o 
  -4  -1  10      134.76      125.33     14.38 o 
  -3  -1  10       76.63       76.36     10.20 o 
  -2  -1  10       31.47       27.85      9.16 o 
  -1  -1  10        1.06        0.28      7.21 o 
   0  -1  10      171.65      155.28     10.51 o 
   1  -1  10      400.08      373.05     16.09 o 
   2  -1  10     2546.94     2462.13     64.43 o 
   3  -1  10      161.51      174.38     15.68 o 
   4  -1  10      324.87      306.03     21.02 o 
   6  -1  10       35.70       39.28     12.55 o 
   7  -1  10       90.57      106.57     17.75 o 
  -7   0  10        0.97       -8.47     18.05 o 
  -6   0  10        0.07        0.51      9.36 o 
  -5   0  10      229.77      253.25     16.96 o 
  -4   0  10        2.97        0.25      8.90 o 
  -3   0  10      459.47      468.46     59.97 o 
  -2   0  10        8.02        4.88     11.37 o 
  -1   0  10        0.02       -4.17      5.69 o 
   0   0  10     1250.50     1176.13     28.46 o 
   1   0  10        2.10       -9.63      6.42 o 
   2   0  10        5.37        2.65      7.16 o 
   3   0  10     1436.79     1512.05     47.16 o 
   4   0  10       20.85       14.29      8.84 o 
   5   0  10      489.27      484.53     27.00 o 
   6   0  10        4.07       -2.23     10.12 o 
   7   0  10       20.01       25.95     13.19 o 
  -7   1  10        3.25       -6.58     11.45 o 
  -6   1  10        0.17       -1.56      9.49 o 
  -5   1  10       55.06       57.55     11.06 o 
  -4   1  10       24.66       37.46     14.85 o 
  -3   1  10       90.23       96.33     11.21 o 
  -2   1  10        8.72        9.49      9.33 o 
  -1   1  10      959.00      997.08     30.28 o 
   0   1  10        9.15        7.41      4.28 o 
   1   1  10      112.47       98.87      7.04 o 
   2   1  10       51.28       48.54      6.39 o 
   3   1  10     1257.07     1225.89     36.68 o 
   4   1  10       31.34      123.17     19.57 o 
   5   1  10       46.42       50.62     10.87 o 
   6   1  10        6.18        7.76     10.29 o 
   7   1  10        4.79        7.83     11.00 o 
  -7   2  10       70.74       67.98     14.20 o 
  -6   2  10       30.21       16.68     15.73 o 
  -5   2  10       54.92       62.02     11.45 o 
  -4   2  10       88.52       81.63     11.15 o 
  -3   2  10       22.83       20.41      9.40 o 
  -2   2  10      683.23      702.92     24.86 o 
  -1   2  10      374.22      383.97     17.99 o 
   0   2  10       32.25       33.33      9.47 o 
   1   2  10       18.36       14.07      4.45 o 
   2   2  10      192.57      192.34      9.27 o 
   3   2  10      288.23      276.96     12.20 o 
   4   2  10      183.34      181.99     10.02 o 
   5   2  10       72.07       84.60     12.55 o 
   6   2  10        1.46       -1.72      9.15 o 
   7   2  10      100.43      123.92     17.24 o 
  -7   3  10        9.23       10.82     11.60 o 
  -6   3  10      126.24      101.44     17.46 o 
  -5   3  10      321.06      312.45     19.18 o 
  -4   3  10        1.57       -5.44      8.87 o 
  -3   3  10      757.93      745.63     26.27 o 
  -2   3  10       90.59       83.92     11.09 o 
  -1   3  10       89.93       90.33     16.13 o 
   0   3  10       87.56       82.58      9.83 o 
   1   3  10     1181.67     1162.76     22.58 o 
   2   3  10      175.86      174.09      8.91 o 
   3   3  10       74.65       66.98      7.19 o 
   4   3  10       51.56       45.15      6.12 o 
   5   3  10       79.97       73.58      8.94 o 
   6   3  10        5.86        3.17      9.82 o 
   7   3  10      128.59      126.18     17.31 o 
   8   3  10      102.66       97.93     17.95 o 
  -7   4  10        1.10       -7.41     12.76 o 
  -6   4  10        0.02       -2.91     10.80 o 
  -5   4  10       57.82       67.21     12.24 o 
  -4   4  10      132.06      122.44     13.23 o 
  -3   4  10      182.21      192.20     15.14 o 
  -2   4  10      302.98      325.47     18.08 o 
  -1   4  10      139.45      138.39     13.75 o 
   0   4  10     1201.29     1166.65     34.06 o 
   1   4  10     1277.71     1290.05     30.59 o 
   2   4  10      539.07      521.46     15.01 o 
   3   4  10     1031.54      954.61     23.27 o 
   4   4  10       22.30       19.08      5.65 o 
   5   4  10      188.09      180.96     11.60 o 
   6   4  10       33.72       30.37     11.78 o 
   7   4  10       88.37       99.21     16.33 o 
   8   4  10       12.79        1.62     12.86 o 
  -6   5  10       75.34       65.27     13.67 o 
  -5   5  10      420.91      445.92     22.87 o 
  -4   5  10        7.47        7.63     10.15 o 
  -3   5  10      319.93      321.65     18.34 o 
  -2   5  10      390.32      373.39     19.34 o 
  -1   5  10      120.35       97.75     11.87 o 
   0   5  10      220.33      242.56     10.54 o 
   1   5  10      194.11      190.96     10.48 o 
   2   5  10       58.86       76.06      7.04 o 
   3   5  10       20.49       31.69      5.84 o 
   4   5  10      481.28      434.78     13.00 o 
   5   5  10       51.88       58.80      7.47 o 
   6   5  10      393.76      366.62     24.06 o 
   7   5  10      136.54      133.67     17.99 o 
   8   5  10       49.22       46.10     15.52 o 
  -6   6  10       80.16       85.26     14.59 o 
  -5   6  10      312.89      307.22     24.36 o 
  -4   6  10       82.95       66.17     12.37 o 
  -3   6  10       18.50       19.49      9.59 o 
  -2   6  10      518.58      491.59     21.50 o 
  -1   6  10      322.78      303.06      8.90 o 
   0   6  10        1.98        0.77      5.18 o 
   1   6  10        0.71       -6.61      4.64 o 
   2   6  10      259.70      281.79     13.63 o 
   3   6  10      341.50      352.15     11.99 o 
   4   6  10        2.68        2.30      5.10 o 
   5   6  10       10.67       12.74      6.20 o 
   6   6  10        5.13        5.33      9.92 o 
   7   6  10       75.44       75.63     14.38 o 
   8   6  10        0.70       -3.41     11.98 o 
  -6   7  10        8.44       18.27     12.81 o 
  -5   7  10       11.28        0.39     15.79 o 
  -4   7  10        0.27       -6.78      9.67 o 
  -3   7  10       90.39       83.14     11.34 o 
  -2   7  10      575.88      570.56     24.09 o 
  -1   7  10      191.60      205.52     31.51 o 
   0   7  10      243.52      269.10     16.15 o 
   1   7  10       10.55       11.77      8.01 o 
   2   7  10     1415.05     1393.60     32.70 o 
   3   7  10        0.14        3.94      6.72 o 
   4   7  10      231.33      210.71     10.08 o 
   5   7  10       96.00      100.84      8.58 o 
   6   7  10       23.17       25.87      7.45 o 
   7   7  10        0.25        3.71     11.64 o 
  -5   8  10       23.15       18.43     11.80 o 
  -4   8  10      576.33      557.13     45.54 o 
  -3   8  10      310.51      321.50     18.90 o 
  -2   8  10      162.55      170.85     11.98 o 
  -1   8  10       49.81       39.62      8.62 o 
   0   8  10       98.01       84.01      9.23 o 
   1   8  10     1092.17     1080.53     27.32 o 
   2   8  10      187.91      158.62     10.52 o 
   3   8  10      161.61      149.49     10.19 o 
   4   8  10       62.80       60.71      8.43 o 
   5   8  10        9.40        6.50      7.79 o 
   6   8  10       60.85       83.46      9.12 o 
   7   8  10       14.15        3.29      9.82 o 
  -5   9  10      251.99      268.82     16.56 o 
  -4   9  10       26.04       25.83      9.78 o 
  -3   9  10       18.77       32.33      8.68 o 
  -2   9  10       23.21       21.19      7.80 o 
  -1   9  10     1702.42     1599.32     37.43 o 
   0   9  10       66.80       72.31      8.89 o 
   1   9  10      999.96      896.16     30.22 o 
   2   9  10       72.91       67.03      8.48 o 
   3   9  10      272.85      243.52     12.86 o 
   4   9  10       14.11        6.94      6.81 o 
   5   9  10        8.51       17.43      7.84 o 
   6   9  10        5.04       12.82     17.16 o 
   7   9  10       14.94        8.27     18.26 o 
  -4  10  10      232.73      269.54     23.11 o 
  -3  10  10       11.69       -8.23     10.79 o 
  -2  10  10        3.90       -8.51      7.53 o 
  -1  10  10       99.54      110.75     10.14 o 
   0  10  10      119.95      123.14     10.41 o 
   1  10  10        4.79        7.02      7.41 o 
   2  10  10      199.31      194.41     11.95 o 
   3  10  10      493.33      488.68     17.03 o 
   4  10  10        3.48        0.69      6.62 o 
   5  10  10      279.41      277.89     13.88 o 
   6  10  10       16.71       33.14     13.84 o 
  -4  11  10      184.89      225.75     15.26 o 
  -3  11  10      150.48      158.96     12.83 o 
  -2  11  10      406.19      381.37     17.73 o 
  -1  11  10       32.90       45.40      8.87 o 
   0  11  10       61.90       66.87      9.25 o 
   1  11  10        0.37        0.56      7.17 o 
   2  11  10      135.44      169.69     13.94 o 
   3  11  10       19.82       34.09     18.31 o 
   4  11  10       43.00       35.23      9.16 o 
   5  11  10       13.57       19.88     14.38 o 
   6  11  10      155.84      161.71     21.29 o 
  -3  12  10      143.38      138.85     16.75 o 
  -2  12  10        3.61        1.59     12.11 o 
  -1  12  10       13.39       17.84     11.84 o 
   0  12  10       87.66       80.57     12.79 o 
   1  12  10      270.17      301.54     18.93 o 
   2  12  10       58.71       66.30     11.49 o 
   3  12  10       40.67       29.13     16.54 o 
   4  12  10       21.59       28.79     15.29 o 
   5  12  10        8.30       30.51     16.57 o 
  -2  13  10       14.14       11.06     12.68 o 
  -1  13  10        1.51      -15.66     11.19 o 
   0  13  10      425.92      415.13     23.53 o 
   1  13  10      229.01      252.53     39.43 o 
   2  13  10       96.16      100.53     20.21 o 
   3  13  10        0.17       -2.02     16.40 o 
   4  13  10       50.54       47.48     19.07 o 
   1  14  10       61.11       43.06     19.00 o 
   2  14  10       72.68       64.05     21.36 o 
   0  -7  11       31.29       50.62     31.76 o 
  -2  -6  11       52.72       54.57     16.47 o 
  -1  -6  11      264.11      318.76     85.65 o 
   0  -6  11        3.78      -12.67     13.63 o 
   1  -6  11       34.17       16.02     24.47 o 
   2  -6  11       33.70       28.10     29.33 o 
   3  -6  11        3.90       -1.18     14.04 o 
  -4  -5  11       90.94       79.81     17.08 o 
  -3  -5  11        0.92        0.81     13.30 o 
  -2  -5  11       58.90       66.89     15.52 o 
  -1  -5  11      149.76      142.02     15.99 o 
   0  -5  11       55.96       56.46     12.84 o 
   1  -5  11      100.86       81.12     15.37 o 
   2  -5  11      231.90      260.40     21.03 o 
   3  -5  11       37.50       23.21     14.01 o 
   4  -5  11       35.41       46.01     15.46 o 
  -5  -4  11       77.14       50.55     19.13 o 
  -4  -4  11        0.16        1.21     12.69 o 
  -3  -4  11       84.09       83.69     18.36 o 
  -2  -4  11        9.76        0.46      7.96 o 
  -1  -4  11      182.36      170.60     12.08 o 
   0  -4  11       12.05        5.10     10.67 o 
   1  -4  11      549.10      577.11     31.45 o 
   2  -4  11        0.09       -8.70     10.96 o 
   3  -4  11      163.41      162.70     17.43 o 
   4  -4  11       14.28       -2.93     12.73 o 
   5  -4  11       58.17       54.34     20.67 o 
  -5  -3  11      151.87      142.24     22.14 o 
  -4  -3  11      158.03      170.32     20.86 o 
  -3  -3  11        0.99        7.61      8.26 o 
  -2  -3  11       44.38       37.51     11.56 o 
  -1  -3  11        0.23       -5.77      7.31 o 
   0  -3  11      242.21      258.37     14.16 o 
   1  -3  11        7.99       -6.03     10.44 o 
   2  -3  11        6.75        0.68     10.64 o 
   3  -3  11       18.65       20.28     12.31 o 
   4  -3  11      137.03      146.75     17.40 o 
   5  -3  11       15.27       21.26     15.07 o 
  -6  -2  11       66.27       92.13     17.92 o 
  -5  -2  11       18.26       21.02     16.47 o 
  -4  -2  11        2.10        3.45      8.60 o 
  -3  -2  11       61.76       53.39     10.39 o 
  -2  -2  11        1.14        6.89      8.49 o 
  -1  -2  11      399.75      389.74     15.46 o 
   0  -2  11       32.62       22.00      7.78 o 
   1  -2  11       26.51       31.26      8.35 o 
   2  -2  11        0.66       -3.20      9.20 o 
   3  -2  11      129.96      127.11     14.93 o 
   4  -2  11       68.42       86.78     14.90 o 
   5  -2  11       28.82       39.15     20.50 o 
   6  -2  11       60.58       40.77     13.97 o 
  -6  -1  11       47.38       47.68     16.16 o 
  -5  -1  11        4.29       -5.41      9.03 o 
  -4  -1  11      801.60      739.58     26.39 o 
  -3  -1  11       97.67      115.41     15.73 o 
  -2  -1  11      258.00      245.90     15.68 o 
  -1  -1  11      259.74      259.12     12.81 o 
   0  -1  11       65.67       67.13      8.45 o 
   1  -1  11       12.30       11.06      7.19 o 
   2  -1  11      105.95       96.58      9.55 o 
   3  -1  11       48.92       51.41     11.14 o 
   4  -1  11       12.67       23.38     16.54 o 
   5  -1  11      105.09      113.65     12.45 o 
   6  -1  11       13.96        6.58     11.24 o 
  -6   0  11       62.51       75.64     12.35 o 
  -5   0  11        5.79       11.31      9.88 o 
  -4   0  11        0.46       -6.29      9.21 o 
  -3   0  11      134.34      134.39     12.44 o 
  -2   0  11      255.39      241.68     15.46 o 
  -1   0  11        0.08       -1.16      5.41 o 
   0   0  11      648.80      660.28     22.45 o 
   1   0  11       89.11      114.94      9.38 o 
   2   0  11      320.86      304.45     15.71 o 
   3   0  11      662.12      695.48     40.02 o 
   4   0  11       20.63       22.44     16.49 o 
   5   0  11       44.70       47.82     10.06 o 
   6   0  11       56.44       66.31     13.87 o 
   7   0  11       33.65       17.68     12.28 o 
  -6   1  11       85.64       93.42     17.92 o 
  -5   1  11        7.57        8.74     10.40 o 
  -4   1  11       98.94      103.93     12.62 o 
  -3   1  11       25.22       21.27     10.22 o 
  -2   1  11      179.89      170.35     13.76 o 
  -1   1  11       34.43       27.28      9.71 o 
   0   1  11      198.92      190.56      8.14 o 
   1   1  11     1042.34     1003.34     26.46 o 
   2   1  11      686.29      712.54     19.01 o 
   3   1  11      193.44      196.95     19.21 o 
   4   1  11        0.03       -0.36      6.98 o 
   5   1  11      386.41      415.74     20.48 o 
   6   1  11        0.27       -1.08      9.52 o 
   7   1  11       14.74       26.79     12.86 o 
  -6   2  11      122.20      110.01     14.31 o 
  -5   2  11      135.41      153.22     14.58 o 
  -4   2  11       30.52       40.34     11.17 o 
  -3   2  11        0.83        4.35      8.96 o 
  -2   2  11       48.87       53.17     10.26 o 
  -1   2  11      211.12      209.20     22.90 o 
   0   2  11       37.07       35.23      9.41 o 
   1   2  11      114.72      113.07     11.56 o 
   2   2  11      179.11      188.12      9.45 o 
   3   2  11      638.69      620.66     17.76 o 
   4   2  11      327.37      301.96     15.99 o 
   5   2  11       10.03        7.33      8.01 o 
   6   2  11      124.95      136.77     16.23 o 
   7   2  11        3.45        3.85     10.63 o 
  -6   3  11       45.82       34.53     16.75 o 
  -5   3  11        0.03       -9.63     10.44 o 
  -4   3  11        7.35       -3.63     13.45 o 
  -3   3  11       10.01       10.68      9.31 o 
  -2   3  11     1045.43     1012.16     32.33 o 
  -1   3  11      345.73      345.95     18.29 o 
   0   3  11      292.92      303.25     17.62 o 
   1   3  11       57.51       67.26      5.28 o 
   2   3  11       75.21       77.44      7.99 o 
   3   3  11      244.69      229.13     11.09 o 
   4   3  11       40.44       45.43      6.33 o 
   5   3  11      205.07      217.08     15.08 o 
   6   3  11        2.58        0.37      9.65 o 
   7   3  11       19.00       23.89     11.88 o 
  -6   4  11        0.22       -9.53     26.15 o 
  -5   4  11        4.14        5.32     11.35 o 
  -4   4  11      164.59      152.80     14.35 o 
  -3   4  11     1100.76     1055.98     34.06 o 
  -2   4  11        7.93        6.51      9.33 o 
  -1   4  11      844.48      866.49     29.33 o 
   0   4  11       86.95       75.23     11.40 o 
   1   4  11      242.45      217.76     18.56 o 
   2   4  11       37.30       41.99      6.50 o 
   3   4  11      676.56      665.77     18.82 o 
   4   4  11        1.66       -4.08      4.88 o 
   5   4  11      404.29      397.76     14.94 o 
   6   4  11       46.95       37.76     12.05 o 
   7   4  11       46.26       48.70     14.31 o 
  -6   5  11       73.67       62.71     14.80 o 
  -5   5  11       10.03        7.17     11.21 o 
  -4   5  11     1012.15     1009.92     34.33 o 
  -3   5  11       23.92       22.47      9.79 o 
  -2   5  11      296.44      295.86     17.55 o 
   0   5  11       66.21       72.16     11.48 o 
   1   5  11        4.93        1.39      7.21 o 
   2   5  11       67.74       69.85      7.15 o 
   3   5  11        6.27        8.19      5.61 o 
   4   5  11      191.39      185.36      9.37 o 
   5   5  11      461.09      460.58     16.28 o 
   6   5  11       37.48       46.79     10.16 o 
   7   5  11       59.05       68.27     15.12 o 
  -6   6  11       36.78       28.88     13.65 o 
  -5   6  11       59.27       80.08     13.08 o 
  -4   6  11       20.50       17.97     11.23 o 
  -3   6  11        0.09       14.89     10.36 o 
  -2   6  11      243.48      230.64     16.55 o 
  -1   6  11       85.93       92.09     12.69 o 
   0   6  11      647.16      623.36     24.20 o 
   1   6  11      190.51      207.01     14.77 o 
   2   6  11      193.38      176.55     11.37 o 
   3   6  11        5.04        6.68      5.14 o 
   4   6  11      119.64      125.04      8.00 o 
   5   6  11       71.06       66.10      7.19 o 
   6   6  11       63.56       48.69     19.07 o 
   7   6  11       14.81       10.02     11.71 o 
  -5   7  11        9.69        4.14     12.39 o 
  -4   7  11        0.64       -4.45     10.38 o 
  -3   7  11        0.94       -4.99      9.40 o 
  -2   7  11      388.81      362.89     19.42 o 
  -1   7  11       23.41       20.68     10.85 o 
   0   7  11       22.63       11.12      9.17 o 
   1   7  11       69.69       54.52      8.83 o 
   2   7  11       98.71      100.98     18.20 o 
   3   7  11      175.66      208.27     32.22 o 
   4   7  11      175.61      190.00      9.61 o 
   5   7  11       85.80       93.54      8.03 o 
   6   7  11       24.43       22.62      9.60 o 
   7   7  11       79.31       70.65     12.52 o 
  -5   8  11       40.57       44.89     14.60 o 
  -4   8  11        0.03        3.85     10.29 o 
  -3   8  11      131.17      146.20     15.16 o 
  -2   8  11        4.14        1.00     10.02 o 
  -1   8  11       99.01       92.01      9.94 o 
   0   8  11      203.12      185.42     12.31 o 
   1   8  11       41.77       40.18      8.67 o 
   2   8  11      114.41      116.72     10.08 o 
   3   8  11       92.05      100.95      9.57 o 
   4   8  11       25.81       17.61      7.70 o 
   5   8  11       35.30       33.09      8.22 o 
   6   8  11      264.22      250.66     17.53 o 
   7   8  11      219.15      224.88     19.74 o 
  -5   9  11        4.54       -6.69     10.42 o 
  -4   9  11        9.51       -3.34      9.87 o 
  -3   9  11      786.67      754.65     24.78 o 
  -2   9  11       57.83       49.55      9.90 o 
  -1   9  11      400.62      404.86     15.19 o 
   0   9  11        0.01       -2.19      7.44 o 
   1   9  11      708.37      701.17     21.52 o 
   2   9  11       27.85       23.75      9.17 o 
   3   9  11      554.60      547.71     18.79 o 
   4   9  11        6.55        7.56      7.67 o 
   5   9  11      120.13      119.09     10.45 o 
   6   9  11      151.73      146.73     14.54 o 
  -4  10  11        0.70      -14.58      9.72 o 
  -3  10  11      297.68      334.42     18.18 o 
  -2  10  11       68.38       52.22     10.27 o 
  -1  10  11       21.85       23.63      8.87 o 
   0  10  11      855.46      851.00     24.68 o 
   1  10  11      197.24      181.25     12.25 o 
   2  10  11        0.36       -5.67      7.41 o 
   3  10  11        0.35        3.40      7.53 o 
   4  10  11      246.57      260.35     13.60 o 
   5  10  11      813.29      776.77     23.62 o 
   6  10  11        4.23       12.38     14.07 o 
  -3  11  11       71.12       59.55     11.43 o 
  -2  11  11        2.17        5.30      8.77 o 
  -1  11  11      356.26      368.52     23.46 o 
   0  11  11       74.93       77.15      9.74 o 
   1  11  11       30.89       30.23      8.85 o 
   2  11  11       50.39       43.32     11.02 o 
   3  11  11      333.91      326.16     18.69 o 
   4  11  11      386.91      399.28     19.37 o 
   5  11  11        7.98       -8.17     14.24 o 
  -2  12  11      446.14      454.08     25.78 o 
  -1  12  11       15.84        0.52     14.14 o 
   0  12  11        5.19        5.94     10.75 o 
   1  12  11       49.52       62.68     12.33 o 
   2  12  11      324.68      297.70     19.69 o 
   3  12  11      232.88      214.66     17.56 o 
   4  12  11       65.81       78.66     19.51 o 
   5  12  11       11.23       16.37     16.54 o 
  -1  13  11        2.21       -3.25     12.30 o 
   0  13  11        2.24       -0.20     12.09 o 
   1  13  11      112.89      115.31     19.25 o 
   2  13  11      125.46      123.72     19.88 o 
   3  13  11       16.15       15.96     16.97 o 
   4  13  11       54.78       59.87     20.42 o 
   0  -6  12       33.01       43.60     17.11 o 
   1  -6  12        0.14       -7.57     33.75 o 
  -3  -5  12       81.23      117.03     19.07 o 
  -2  -5  12      200.87      204.03     24.67 o 
  -1  -5  12       17.93       44.38     13.16 o 
   0  -5  12       61.53       36.11     31.82 o 
   1  -5  12       11.01      -15.55     18.34 o 
   2  -5  12       22.63        9.34     21.78 o 
   3  -5  12        0.21       -1.30     13.11 o 
  -4  -4  12      106.93      100.29     20.11 o 
  -3  -4  12        7.45      -17.41     15.15 o 
  -2  -4  12      187.01      198.80     15.48 o 
  -1  -4  12        0.95        2.80     14.71 o 
   0  -4  12      138.65      128.64     15.69 o 
   1  -4  12       40.85       25.17     16.49 o 
   2  -4  12       17.96       10.14     13.11 o 
   3  -4  12       60.22       71.85     14.89 o 
   4  -4  12        4.91      -10.73     14.01 o 
  -4  -3  12        8.54        1.42     14.17 o 
  -3  -3  12       61.21       85.95     12.64 o 
  -2  -3  12        0.25       -0.53      8.21 o 
  -1  -3  12       52.77       46.14     10.60 o 
   0  -3  12        1.70       -2.26      7.70 o 
   1  -3  12       67.55       59.80     12.90 o 
   2  -3  12       76.11       70.79     13.47 o 
   3  -3  12       27.49       25.45     12.49 o 
   4  -3  12        0.83        0.51     12.13 o 
   5  -3  12       27.21       57.04     40.56 o 
  -5  -2  12        6.74       17.45     15.69 o 
  -4  -2  12       24.89       30.78     10.40 o 
  -3  -2  12       11.68       13.73      9.92 o 
  -2  -2  12        3.89        0.82      8.43 o 
  -1  -2  12      141.12      133.74     12.67 o 
   0  -2  12      485.84      443.89     16.91 o 
   1  -2  12      114.53      124.55     10.64 o 
   2  -2  12       21.98       20.63     10.94 o 
   3  -2  12        2.57       -6.63     11.14 o 
   4  -2  12       19.11       22.97     17.82 o 
   5  -2  12       79.17       63.07     25.82 o 
  -5  -1  12      137.46      139.85     13.68 o 
  -4  -1  12      177.72      180.51     14.32 o 
  -3  -1  12      313.78      318.61     25.83 o 
  -2  -1  12        7.74       -2.12      9.12 o 
  -1  -1  12      614.76      586.50     27.12 o 
   0  -1  12      183.84      180.18     11.27 o 
   1  -1  12      493.61      518.80     18.43 o 
   2  -1  12       27.27       22.33      8.23 o 
   3  -1  12      114.93      118.90     14.33 o 
   4  -1  12       20.67       27.17     19.94 o 
   5  -1  12       20.20       10.75      9.19 o 
   6  -1  12       71.12       57.25     14.93 o 
  -6   0  12      128.84      139.42     15.85 o 
  -5   0  12       41.14       26.49     24.52 o 
  -4   0  12        5.73        4.72      9.46 o 
  -3   0  12        4.32       -6.57      9.24 o 
  -2   0  12     1172.94     1137.53     35.33 o 
  -1   0  12        8.86       12.44      9.46 o 
   0   0  12      162.99      175.14     10.19 o 
   1   0  12      194.98      213.91     12.04 o 
   2   0  12      221.19      221.11     16.01 o 
   3   0  12      779.39      778.08     26.70 o 
   4   0  12        0.64       -1.09      7.81 o 
   5   0  12      128.75      118.81     13.11 o 
   6   0  12       10.83       -4.19      9.76 o 
  -6   1  12       22.81       47.59     12.41 o 
  -5   1  12       39.57       38.60     11.20 o 
  -4   1  12      327.57      319.03     26.25 o 
  -3   1  12      403.49      442.33     21.68 o 
  -2   1  12        7.22       -4.16     10.71 o 
  -1   1  12      191.74      175.40     18.49 o 
   0   1  12       40.50       42.75      4.55 o 
   1   1  12      342.91      344.54     12.11 o 
   2   1  12       34.97       43.39      6.54 o 
   3   1  12       89.38       99.58      8.75 o 
   4   1  12        3.55       23.18     24.09 o 
   5   1  12       10.21        7.73      8.81 o 
   6   1  12       98.54      103.32     13.34 o 
  -6   2  12        2.51        7.97     11.40 o 
  -5   2  12        7.00       11.64     11.25 o 
  -4   2  12      234.16      236.84     17.99 o 
  -3   2  12       42.51       48.32     11.44 o 
  -2   2  12       53.85       58.26     11.24 o 
  -1   2  12       49.06       52.26     10.25 o 
   0   2  12      182.13      166.97     13.49 o 
   1   2  12      506.50      499.70     14.62 o 
   2   2  12       15.72       16.24      5.23 o 
   3   2  12       17.18       20.99      6.24 o 
   4   2  12       59.33       62.60     13.62 o 
   5   2  12       94.81      104.30     11.83 o 
   6   2  12        6.87        1.00      9.08 o 
   7   2  12        9.30        0.47     11.88 o 
  -6   3  12       67.59       93.77     15.89 o 
  -5   3  12      296.22      291.49     19.98 o 
  -4   3  12        4.82        9.81      9.96 o 
  -3   3  12       19.05       14.69      9.47 o 
  -2   3  12        7.87       13.30      9.51 o 
  -1   3  12      214.74      190.02     16.33 o 
   0   3  12      349.40      354.82     18.76 o 
   1   3  12       70.71       71.15      6.11 o 
   2   3  12       84.38       75.29      6.70 o 
   3   3  12      132.94      110.76      8.90 o 
   4   3  12      165.74      161.66      9.16 o 
   5   3  12       35.68       22.09      9.57 o 
   6   3  12      120.73      122.35     13.52 o 
   7   3  12        0.05        5.87     11.00 o 
  -6   4  12       83.91      112.04     15.52 o 
  -5   4  12       72.72       68.35     13.80 o 
  -4   4  12        2.04       -0.94      9.82 o 
  -3   4  12      138.42      143.76     14.57 o 
  -2   4  12     1311.37     1286.03     39.08 o 
  -1   4  12      776.70      761.09     27.75 o 
   0   4  12      403.23      364.30     19.24 o 
   1   4  12      832.25      760.77     26.99 o 
   2   4  12       10.99        8.42      5.05 o 
   3   4  12       22.78       18.21      5.93 o 
   4   4  12       39.57       47.60     17.90 o 
   5   4  12       27.53       27.71     12.44 o 
   6   4  12        0.34        0.36      8.95 o 
   7   4  12        8.38       -0.07     11.91 o 
  -6   5  12       37.35      -19.23     18.68 o 
  -5   5  12      164.82      143.67     16.17 o 
  -4   5  12       51.11       37.85     11.06 o 
  -3   5  12       68.32       35.95     12.39 o 
  -2   5  12        6.69        4.91      8.80 o 
  -1   5  12      310.76      287.62     24.84 o 
   0   5  12       64.84       91.40     15.22 o 
   1   5  12      107.83       92.76     23.64 o 
   2   5  12     1636.83     1633.86     34.91 o 
   3   5  12      531.74      529.86     17.04 o 
   4   5  12       16.87       32.68     15.66 o 
   5   5  12       32.36       28.44      9.36 o 
   6   5  12      204.24      204.51     19.03 o 
   7   5  12      272.45      287.97     37.02 o 
  -5   6  12       36.99       42.37     13.36 o 
  -4   6  12       20.24       14.30     11.49 o 
  -3   6  12      211.69      226.88     17.60 o 
  -2   6  12       51.58       44.53     11.68 o 
  -1   6  12       45.17       32.90     11.15 o 
   0   6  12      279.16      281.84     19.12 o 
   1   6  12      382.86      364.74     18.83 o 
   2   6  12        1.36        1.60      8.59 o 
   3   6  12        3.51        4.23      5.24 o 
   4   6  12       20.01       14.53     10.47 o 
   5   6  12      114.15      105.28      8.28 o 
   6   6  12      124.28      115.21     12.84 o 
   7   6  12        2.94        5.03     10.23 o 
  -5   7  12      184.14      215.74     18.55 o 
  -4   7  12      304.57      298.27     20.70 o 
  -3   7  12       63.06       68.77     12.99 o 
  -2   7  12        1.55       -9.49      9.72 o 
  -1   7  12      182.00      190.65     15.77 o 
   0   7  12     1263.30     1198.46     36.55 o 
   1   7  12       12.49        5.02     11.20 o 
   2   7  12       11.88       10.00      7.91 o 
   3   7  12       28.31       27.58     10.18 o 
   4   7  12       12.46        3.90      5.82 o 
   5   7  12       37.41       32.95      6.89 o 
   6   7  12      115.15      110.07     14.36 o 
   7   7  12        2.14        1.77     10.76 o 
  -5   8  12       51.43       53.25     15.66 o 
  -4   8  12      379.31      400.96     23.42 o 
  -3   8  12       45.09       38.92     11.23 o 
  -2   8  12      110.32      104.35     13.39 o 
  -1   8  12     1265.90     1296.36     39.55 o 
   0   8  12        7.95       -4.25      8.17 o 
   1   8  12       26.39       34.04      8.57 o 
   2   8  12       26.91       27.02      8.24 o 
   3   8  12       88.22       83.21      9.75 o 
   4   8  12      104.08      132.98     10.91 o 
   5   8  12        5.88       -1.15      7.82 o 
   6   8  12        7.86        4.47      9.85 o 
  -4   9  12       26.43       21.90     11.61 o 
  -3   9  12      314.65      337.94     21.03 o 
  -2   9  12       39.32       36.73      9.60 o 
  -1   9  12       34.73       33.54      9.78 o 
   0   9  12      108.12      100.70     10.63 o 
   1   9  12       38.73       27.52      8.32 o 
   2   9  12      279.46      309.21     15.43 o 
   3   9  12      647.04      650.36     21.10 o 
   4   9  12      243.10      267.37     14.05 o 
   5   9  12       75.19       56.79      9.39 o 
  -4  10  12        3.91      -19.06     15.78 o 
  -3  10  12       57.12       58.56     11.99 o 
  -2  10  12       85.67       86.16     10.99 o 
  -1  10  12        0.24      -12.63      8.67 o 
   0  10  12       27.65       24.24      8.97 o 
   1  10  12        0.62       -3.95      8.64 o 
   2  10  12       24.49       16.24      8.21 o 
   3  10  12       25.28       14.11      8.11 o 
   4  10  12      169.31      180.15     11.92 o 
   5  10  12       25.18       16.29      8.43 o 
  -3  11  12        2.57      -16.01     10.68 o 
  -2  11  12      136.62      123.75     12.64 o 
  -1  11  12        6.07        1.28     13.80 o 
   0  11  12       97.00      102.53     11.49 o 
   1  11  12      101.19      111.94     11.10 o 
   2  11  12       11.30        6.93     14.39 o 
   3  11  12        9.51       13.97     16.54 o 
   4  11  12       33.61       42.57     10.88 o 
   5  11  12      157.31      161.54     22.21 o 
  -2  12  12        5.09       21.63     18.32 o 
  -1  12  12      196.98      215.46     18.73 o 
   0  12  12       62.58       74.33     14.29 o 
   1  12  12      143.78      117.82     15.45 o 
   2  12  12       11.28        4.43     11.43 o 
   3  12  12       12.09        5.09     10.48 o 
   4  12  12      291.99      276.92     30.54 o 
   0  13  12      177.75      215.87     22.36 o 
   1  13  12       13.21       -0.87     12.90 o 
   2  13  12        2.04       -6.50     11.52 o 
   3  13  12      325.80      309.62     34.08 o 
  -1  -5  13        1.93       21.26     13.77 o 
   0  -5  13      275.53      281.88     29.22 o 
   1  -5  13       59.22       81.23     20.99 o 
  -3  -4  13       56.40       45.08     19.37 o 
  -2  -4  13        6.77       17.21     14.58 o 
  -1  -4  13      280.37      322.24     28.01 o 
   0  -4  13       26.55        8.88     15.69 o 
   1  -4  13        0.08       -7.09     16.60 o 
   2  -4  13        0.22        6.27     12.12 o 
   3  -4  13       85.99       97.56     16.33 o 
  -4  -3  13        0.19       -6.68     14.65 o 
  -3  -3  13       38.62        7.42     17.51 o 
  -2  -3  13       37.88       44.00     10.67 o 
  -1  -3  13        2.97      -10.99      9.30 o 
   0  -3  13       32.17       20.11     10.15 o 
   1  -3  13        7.15      -11.20     15.32 o 
   2  -3  13       66.55       77.34     13.96 o 
   3  -3  13      141.30      152.16     17.50 o 
   4  -3  13       32.18       57.69     26.96 o 
  -4  -2  13       13.32       -1.55     16.50 o 
  -3  -2  13      444.20      451.70     26.49 o 
  -2  -2  13      177.05      150.55     13.34 o 
  -1  -2  13        1.76       -3.06     13.80 o 
   0  -2  13        0.06        1.15      9.55 o 
   1  -2  13      100.49      105.56     13.49 o 
   2  -2  13       24.61       34.36     12.03 o 
   3  -2  13       75.41       83.02     14.10 o 
   4  -2  13       56.50       97.94     38.37 o 
  -5  -1  13      133.22      158.17     21.02 o 
  -4  -1  13      241.69      238.03     17.86 o 
  -3  -1  13       57.18       50.17     11.27 o 
  -2  -1  13        4.62        8.88      9.99 o 
  -1  -1  13       36.72       34.71     10.33 o 
   0  -1  13      243.03      231.06     16.18 o 
   1  -1  13      374.64      358.58     20.31 o 
   2  -1  13      202.64      203.48     13.68 o 
   3  -1  13      475.62      472.34     53.35 o 
   4  -1  13        3.03       -4.71     11.41 o 
   5  -1  13        0.29       -0.11     10.28 o 
  -5   0  13       15.77       40.29     11.08 o 
  -4   0  13      246.07      231.55     17.09 o 
  -3   0  13        8.86        6.79     10.04 o 
  -2   0  13       75.75       78.57     12.12 o 
  -1   0  13       21.24       29.20     10.62 o 
   0   0  13        0.10       -1.79      9.52 o 
   1   0  13       11.63       10.58      9.49 o 
   2   0  13        1.67        2.79      8.66 o 
   3   0  13        0.02       -6.32      7.36 o 
   4   0  13      557.72      559.74     23.27 o 
   5   0  13      255.81      269.33     19.59 o 
  -5   1  13       19.01       -2.88     24.11 o 
  -4   1  13      121.19      118.44     13.57 o 
  -3   1  13      258.15      232.42     17.94 o 
  -2   1  13      140.50      136.84     13.62 o 
  -1   1  13      444.25      439.27     21.15 o 
   0   1  13      188.97      173.79     13.69 o 
   1   1  13        1.17       -8.04      8.43 o 
   2   1  13       82.03       82.46      7.78 o 
   3   1  13      122.33      139.58     10.04 o 
   4   1  13        4.32       -3.16      7.69 o 
   5   1  13        8.27       11.74      8.97 o 
   6   1  13       57.47       46.13     11.12 o 
  -5   2  13       14.87        6.52     11.08 o 
  -4   2  13       18.34       25.85     11.16 o 
  -3   2  13      688.63      679.50     27.32 o 
  -2   2  13      105.11      112.83     13.43 o 
  -1   2  13      212.83      223.68     22.27 o 
   0   2  13        0.53       -6.22      9.31 o 
   1   2  13       67.70       78.67     11.56 o 
   2   2  13      418.76      448.27     19.51 o 
   3   2  13        8.99        2.27      6.00 o 
   4   2  13       50.08       53.20     17.14 o 
   5   2  13       12.83       13.81     12.79 o 
   6   2  13       63.45       64.44     11.85 o 
  -5   3  13        7.77       -6.47     11.12 o 
  -4   3  13      616.34      613.30     26.48 o 
  -3   3  13      276.05      240.97     17.63 o 
  -2   3  13      173.45      189.66     15.22 o 
  -1   3  13      316.07      308.26     18.25 o 
   0   3  13       31.43       29.62      9.97 o 
   1   3  13       55.59       54.44     11.32 o 
   2   3  13        0.89       -1.11      5.09 o 
   3   3  13       24.96       26.22      6.89 o 
   4   3  13        7.46        4.68      6.72 o 
   5   3  13      177.38      184.53     15.26 o 
   6   3  13      111.37      110.41     13.82 o 
  -5   4  13      128.98      117.60     15.92 o 
  -4   4  13      140.06      159.64     16.15 o 
  -3   4  13       74.10       66.44     12.38 o 
  -2   4  13      112.26      113.27     13.49 o 
  -1   4  13      393.54      397.57     20.50 o 
   0   4  13      591.12      630.71     25.68 o 
   1   4  13      365.07      347.29     19.43 o 
   2   4  13      108.22      125.78     14.05 o 
   3   4  13      230.65      237.19     11.78 o 
   4   4  13        1.36        0.99      7.38 o 
   5   4  13      235.57      259.59     18.43 o 
   6   4  13      177.11      164.78     15.04 o 
  -5   5  13        4.92      -17.81     11.87 o 
  -4   5  13      167.25      186.30     26.32 o 
  -3   5  13      102.84      113.52     22.80 o 
  -2   5  13       28.48       10.50      9.84 o 
  -1   5  13      107.36      118.92     19.51 o 
   0   5  13       68.52       65.19     11.39 o 
   1   5  13      288.62      261.24     17.28 o 
   2   5  13       28.09       37.60     10.50 o 
   3   5  13       28.62       43.12      7.06 o 
   4   5  13      158.73      175.37      9.64 o 
   5   5  13        1.71       -6.12      7.52 o 
   6   5  13        3.91       -5.77      9.45 o 
  -5   6  13        9.15        4.41     13.33 o 
  -4   6  13      222.27      201.92     16.65 o 
  -3   6  13        0.51        0.23     10.92 o 
  -2   6  13      202.52      201.30     16.46 o 
  -1   6  13        7.28        9.64     10.55 o 
   0   6  13       46.23       33.27     10.83 o 
   1   6  13       12.30        9.06      9.34 o 
   2   6  13       59.29       76.84     12.06 o 
   3   6  13      214.65      188.40      9.88 o 
   4   6  13       23.13       30.26      6.62 o 
   5   6  13       30.32       15.65      7.79 o 
   6   6  13       23.93       19.95     10.50 o 
  -5   7  13        2.07       -1.91     12.20 o 
  -4   7  13       53.37       57.57     14.51 o 
  -3   7  13      101.99      105.84     14.45 o 
  -2   7  13       59.57       58.99     12.43 o 
  -1   7  13        1.84        1.90     18.53 o 
   0   7  13      276.34      321.05     21.18 o 
   1   7  13      133.49      109.37     13.34 o 
   2   7  13       62.64       64.90      9.76 o 
   3   7  13      170.81      162.43     11.72 o 
   4   7  13        0.31       -2.80      5.85 o 
   5   7  13      199.86      196.49     11.01 o 
   6   7  13      237.51      231.98     26.54 o 
  -4   8  13      132.55      142.91     16.88 o 
  -3   8  13        1.71        3.40     10.39 o 
  -2   8  13      279.40      283.98     19.42 o 
  -1   8  13       43.93       39.18     11.71 o 
   0   8  13       10.62        8.71     15.79 o 
   1   8  13      158.52      160.19     12.07 o 
   2   8  13        8.48       13.73      8.63 o 
   3   8  13        0.03        3.13     10.20 o 
   4   8  13      156.87      161.23     12.16 o 
   5   8  13      462.49      456.56     18.45 o 
   6   8  13        0.56        4.13     10.60 o 
  -4   9  13       88.46      111.62     22.53 o 
  -3   9  13       11.39       -5.20     11.89 o 
  -2   9  13       44.46       41.43     10.37 o 
  -1   9  13       38.33       40.02     10.04 o 
   0   9  13       71.80       61.22     10.14 o 
   1   9  13        3.89        3.68      8.48 o 
   2   9  13       79.26       70.29     10.22 o 
   3   9  13       38.82       46.32     11.34 o 
   4   9  13      654.00      617.50     20.93 o 
   5   9  13      362.60      330.43     16.65 o 
   6   9  13       75.76       97.16     23.15 o 
  -3  10  13       92.20       92.97     13.27 o 
  -2  10  13      213.16      226.09     14.85 o 
  -1  10  13       19.16       12.24      9.36 o 
   0  10  13       50.62       61.13      9.91 o 
   1  10  13        8.06        9.09     11.67 o 
   2  10  13       33.03       24.79      8.98 o 
   3  10  13      180.94      182.05     12.62 o 
   4  10  13        7.22       13.10      8.78 o 
   5  10  13       21.66       19.13      9.40 o 
  -2  11  13       13.50        2.66     12.93 o 
  -1  11  13       22.80       24.99      9.87 o 
   0  11  13       35.91       31.06     10.01 o 
   1  11  13       49.15       48.40     10.60 o 
   2  11  13      496.10      508.65     19.54 o 
   3  11  13        5.56        5.36      8.89 o 
   4  11  13        3.07        3.07      9.68 o 
   5  11  13        4.13       -4.02     15.79 o 
  -1  12  13       38.07       50.99     14.69 o 
   0  12  13      109.93      112.62     26.15 o 
   1  12  13      213.46      196.44     18.04 o 
   2  12  13        0.25        2.46     16.96 o 
   3  12  13       46.90       37.27     12.37 o 
   4  12  13      107.48      100.02     22.54 o 
   0  -4  14       49.13       45.69     20.25 o 
  -2  -3  14        2.28        9.42     10.32 o 
  -1  -3  14      122.60      141.58     14.52 o 
   0  -3  14       60.02       71.74     19.47 o 
   1  -3  14       18.04       -1.62     16.77 o 
   2  -3  14       32.51       43.60     19.71 o 
  -3  -2  14        0.05       -2.39     21.09 o 
  -2  -2  14       95.54      101.87     13.59 o 
  -1  -2  14      118.48      126.84     13.30 o 
   0  -2  14       13.13        4.04     10.84 o 
   1  -2  14       11.52        9.55     17.11 o 
   2  -2  14      102.09       95.74     21.23 o 
   3  -2  14      187.84      198.46     25.82 o 
  -4  -1  14       14.51       10.97     11.44 o 
  -3  -1  14      384.39      393.75     29.38 o 
  -2  -1  14       38.87       56.12     11.70 o 
  -1  -1  14        9.52        7.08      9.33 o 
   0  -1  14        2.40        1.63      9.60 o 
   1  -1  14       21.38       22.74     11.44 o 
   2  -1  14      175.34      194.99     24.84 o 
   3  -1  14      215.67      195.56     27.00 o 
   4  -1  14        6.04       -8.17     10.80 o 
  -4   0  14      572.59      596.07     35.16 o 
  -3   0  14       23.84       12.65     11.16 o 
  -2   0  14      296.97      285.08     18.95 o 
  -1   0  14        5.40        1.88      9.94 o 
   0   0  14        9.34        5.50      9.43 o 
   1   0  14        0.08        7.01      9.67 o 
   2   0  14       62.05       81.20     13.89 o 
   3   0  14      369.23      323.92     17.28 o 
   4   0  14      146.76      152.77     14.07 o 
   5   0  14       91.63      128.80     17.13 o 
  -4   1  14        2.91       -3.95     11.04 o 
  -3   1  14       43.18       38.94     12.23 o 
  -2   1  14        1.10       -1.87     10.22 o 
  -1   1  14       28.61       20.51     10.70 o 
   0   1  14      273.59      264.48     17.75 o 
   1   1  14        2.57       -4.95      9.96 o 
   2   1  14        7.81       13.25     10.70 o 
   3   1  14       61.32       48.24      8.14 o 
   4   1  14      205.85      208.35     15.16 o 
   5   1  14       10.36        4.51      9.16 o 
  -4   2  14       40.49       39.59     12.45 o 
  -3   2  14       15.36       10.87     12.52 o 
  -2   2  14        7.71       11.52      9.98 o 
  -1   2  14      413.15      412.37     21.01 o 
   0   2  14      161.83      164.19     17.28 o 
   1   2  14        6.68        4.53     10.43 o 
   2   2  14        6.43       11.86     20.57 o 
   3   2  14       20.41       12.32      6.65 o 
   4   2  14        2.04       -4.60      7.85 o 
   5   2  14       20.02       22.36      9.74 o 
  -4   3  14       47.98       47.41     13.00 o 
  -3   3  14       63.66       64.86     13.37 o 
  -2   3  14      270.48      272.00     18.63 o 
  -1   3  14       27.42       21.38     10.68 o 
   0   3  14       18.17       18.31     10.55 o 
   1   3  14        9.39       26.05     16.01 o 
   2   3  14      111.32       92.58     12.59 o 
   3   3  14       89.86      118.34     18.04 o 
   4   3  14       28.75       29.40      7.97 o 
   5   3  14       39.13       50.63     10.59 o 
   6   3  14       31.28       33.29     11.45 o 
  -4   4  14        8.24       17.15     12.23 o 
  -3   4  14       17.86       16.65     11.54 o 
  -2   4  14      181.21      172.60     23.32 o 
  -1   4  14        3.88        9.78     10.25 o 
   0   4  14      306.34      309.59     29.54 o 
   1   4  14       14.79       22.93     10.07 o 
   2   4  14      238.63      214.48     16.30 o 
   3   4  14        7.64        8.15      6.30 o 
   4   4  14        7.16        4.72      6.79 o 
   5   4  14       20.18       20.89      9.41 o 
   6   4  14      137.37      135.14     15.09 o 
  -4   5  14       20.24       29.85     12.67 o 
  -3   5  14      569.07      554.53     29.29 o 
  -2   5  14        0.62       -6.48     11.52 o 
  -1   5  14      202.09      184.46     21.23 o 
   0   5  14      237.01      218.62     16.36 o 
   1   5  14      118.81      153.03     14.48 o 
   2   5  14        4.71        7.17     10.39 o 
   3   5  14        2.05       -2.26     10.01 o 
   4   5  14      171.68      157.25      9.51 o 
   5   5  14       64.61       68.61     10.99 o 
   6   5  14       59.20       47.78     11.86 o 
  -4   6  14        6.53        4.92     11.57 o 
  -3   6  14        0.42        2.30     11.29 o 
  -2   6  14       85.07       85.88     12.98 o 
  -1   6  14      582.64      582.10     25.93 o 
   0   6  14        4.43       10.76     11.19 o 
   1   6  14        0.28      -10.34      9.19 o 
   2   6  14       21.38       29.04     11.05 o 
   3   6  14      145.37      147.50     12.09 o 
   4   6  14      194.12      203.11     10.64 o 
   5   6  14        0.82       -6.81      7.17 o 
   6   6  14        1.30        5.66     10.43 o 
  -4   7  14       22.11       12.74     21.67 o 
  -3   7  14        4.65       17.34     12.51 o 
  -2   7  14       92.70       91.31     14.31 o 
  -1   7  14      185.21      192.61     16.51 o 
   0   7  14       20.93       13.02      9.65 o 
   1   7  14       24.05       20.81     10.84 o 
   2   7  14       10.49        6.57      8.99 o 
   3   7  14      444.31      460.87     19.11 o 
   4   7  14        2.39       -7.11      8.12 o 
   5   7  14       93.42       91.04     10.63 o 
   6   7  14        0.62        2.76     11.03 o 
  -4   8  14       50.49       30.84     14.85 o 
  -3   8  14      247.41      260.16     19.85 o 
  -2   8  14       10.03       12.35     11.22 o 
  -1   8  14       23.56       23.84     11.14 o 
   0   8  14       44.48       19.51     16.37 o 
   1   8  14       47.24       40.97      9.45 o 
   2   8  14      424.00      428.64     18.37 o 
   3   8  14        0.09       -6.09      8.67 o 
   4   8  14      104.77      100.08     11.11 o 
   5   8  14        2.54       -7.97     13.89 o 
  -3   9  14        0.49       18.68     11.68 o 
  -2   9  14       37.97       42.20     12.58 o 
  -1   9  14        3.78      -10.15      9.21 o 
   0   9  14      210.05      238.34     15.19 o 
   1   9  14      133.89      156.27     17.33 o 
   2   9  14      210.71      211.23     14.22 o 
   3   9  14        9.62        0.55      8.75 o 
   4   9  14       56.14       53.55     13.44 o 
   5   9  14        0.15       -7.56     10.87 o 
  -2  10  14       21.92       18.70     11.14 o 
  -1  10  14       56.58       56.24     11.46 o 
   0  10  14      180.18      165.18     13.33 o 
   1  10  14        3.94       -3.44     11.83 o 
   2  10  14       11.72       11.86      9.37 o 
   3  10  14      172.19      184.83     13.56 o 
   4  10  14      229.74      221.78     14.47 o 
   5  10  14        7.43        6.63      9.62 o 
  -1  11  14      248.08      282.05     17.44 o 
   0  11  14        0.07       -5.30      9.80 o 
   1  11  14      144.73      159.23     13.35 o 
   2  11  14       10.86       16.38     13.83 o 
   3  11  14       32.69       28.13     12.71 o 
   4  11  14       28.30       26.98     11.51 o 
   0  12  14       59.22       47.87     14.32 o 
   1  12  14       32.22       41.49     13.95 o 
   2  12  14      483.88      472.69     25.52 o 
  -1  -2  15        9.60       25.56     14.70 o 
   0  -2  15       83.83      100.54     15.34 o 
   1  -2  15        9.66       15.59     17.38 o 
   2  -2  15       62.83       56.56     21.97 o 
  -2  -1  15        7.21       -1.83      9.82 o 
  -1  -1  15      106.65      113.21     13.73 o 
   0  -1  15       79.09       67.51     13.32 o 
   1  -1  15       20.07        5.19     11.87 o 
   2  -1  15        0.04       11.91     18.76 o 
   3  -1  15        9.86       -6.75     18.97 o 
  -3   0  15        4.01       -1.47     12.35 o 
  -2   0  15       51.08       59.12     12.56 o 
  -1   0  15       56.89       70.52     11.85 o 
   0   0  15        0.95      -14.37     10.21 o 
   1   0  15        0.13        0.21     10.36 o 
   2   0  15      211.77      209.39     17.80 o 
   3   0  15        5.26       -0.81     19.40 o 
   4   0  15      206.79      245.60     29.43 o 
  -3   1  15       35.10       41.63     13.21 o 
  -2   1  15        3.63       -3.84     10.65 o 
  -1   1  15        0.43        5.69      9.70 o 
   0   1  15       36.05       21.41     10.82 o 
   1   1  15      125.51      145.56     15.28 o 
   2   1  15       76.37       84.62     13.28 o 
   3   1  15      194.57      190.40     18.28 o 
   4   1  15      148.71      136.30     26.46 o 
  -4   2  15        5.92        4.86     12.01 o 
  -3   2  15       33.39       45.36     13.32 o 
  -2   2  15       11.81       21.48     11.53 o 
  -1   2  15        0.72        6.32     10.15 o 
   0   2  15      101.73      114.22     13.85 o 
   1   2  15       14.68        9.36     10.34 o 
   2   2  15      147.40      166.25     15.77 o 
   3   2  15       54.41       67.58     14.54 o 
   4   2  15       71.54       72.82     22.91 o 
   5   2  15      104.40      137.99     29.02 o 
  -4   3  15       11.75       15.81     13.37 o 
  -3   3  15       22.43       26.89     11.87 o 
  -2   3  15        3.29       -2.27     10.20 o 
  -1   3  15      212.20      215.18     16.98 o 
   0   3  15        4.87        5.34     10.79 o 
   1   3  15       37.93       38.60     10.74 o 
   2   3  15        0.02      -10.60      9.72 o 
   3   3  15      116.18      111.90     15.14 o 
   4   3  15        0.97       -2.29     12.27 o 
   5   3  15       22.73       20.86     20.89 o 
  -4   4  15       10.54       -2.22     12.54 o 
  -3   4  15      175.27      141.24     22.39 o 
  -2   4  15       92.43       88.13     14.15 o 
  -1   4  15      309.69      301.83     27.03 o 
   0   4  15      236.16      252.39     17.96 o 
   1   4  15       19.86       20.50     10.71 o 
   2   4  15       42.34       59.73     13.03 o 
   3   4  15       52.06       62.85     12.76 o 
   4   4  15       46.35       43.41     13.14 o 
   5   4  15        0.57        7.39     22.31 o 
  -4   5  15       29.83       38.92     13.55 o 
  -3   5  15        0.51       -4.05     12.48 o 
  -2   5  15       90.41       86.16     14.18 o 
  -1   5  15       81.52       83.66     18.29 o 
   0   5  15       16.45       20.58     10.81 o 
   1   5  15      202.41      214.84     16.59 o 
   2   5  15      262.30      287.34     23.44 o 
   3   5  15      144.65      149.52     16.27 o 
   4   5  15      140.39      122.82     15.65 o 
   5   5  15       86.28       71.88     24.23 o 
  -3   6  15      153.93      136.84     15.99 o 
  -2   6  15      116.42      112.18     15.28 o 
  -1   6  15        7.67        6.90     11.06 o 
   0   6  15       17.07       28.60     11.12 o 
   1   6  15      236.25      235.24     18.42 o 
   2   6  15       77.63       86.50     17.58 o 
   3   6  15       56.47       61.21     10.14 o 
   4   6  15       11.22        2.22      9.53 o 
   5   6  15       75.54       73.31     14.73 o 
  -3   7  15        1.41       14.10     14.14 o 
  -2   7  15       10.65        2.77     13.33 o 
  -1   7  15      134.70      131.17     15.64 o 
   0   7  15        3.39       17.76     10.05 o 
   1   7  15       58.63       44.58     12.42 o 
   2   7  15       25.47       20.26      9.67 o 
   3   7  15       92.87       77.33     11.09 o 
   4   7  15      303.91      306.68     17.13 o 
   5   7  15      142.82      145.67     17.01 o 
  -3   8  15       84.86      106.99     16.28 o 
  -2   8  15       84.58       94.13     24.20 o 
  -1   8  15       11.05       10.18     21.48 o 
   0   8  15       95.44      101.47     19.47 o 
   1   8  15       36.74       34.63     10.04 o 
   2   8  15      103.85      105.19     11.59 o 
   3   8  15      154.80      157.46     13.37 o 
   4   8  15       10.45        1.82     11.19 o 
   5   8  15       51.44       50.66     14.15 o 
  -2   9  15      155.53      159.73     19.59 o 
  -1   9  15       14.23       -5.44     12.51 o 
   0   9  15      134.61      147.96     13.77 o 
   1   9  15      184.43      203.12     16.16 o 
   2   9  15      447.81      438.77     19.91 o 
   3   9  15       63.65       55.61     10.82 o 
   4   9  15      392.84      405.10     19.45 o 
  -1  10  15        6.57       15.49     11.40 o 
   0  10  15       11.09       -1.23     10.56 o 
   1  10  15      540.52      562.73     28.72 o 
   2  10  15      115.24      101.98     12.96 o 
   3  10  15       19.26       21.33     10.01 o 
   4  10  15       22.31        7.99     10.67 o 
   0  11  15      404.96      375.19     20.63 o 
   1  11  15        8.88       -1.92     10.20 o 
   2  11  15       14.04       17.32     13.50 o 
  -1   0  16       35.82       63.67     12.34 o 
   0   0  16       97.86       93.73     14.55 o 
   1   0  16       27.02       15.73     12.15 o 
   2   0  16       23.32       25.82     13.50 o 
  -2   1  16      287.36      312.48     21.52 o 
  -1   1  16       25.92       27.03     12.84 o 
   0   1  16        4.77       15.41     11.87 o 
   1   1  16       31.80       18.37     11.61 o 
   2   1  16       87.97       66.93     15.00 o 
   3   1  16        0.06        8.57     18.05 o 
  -2   2  16        0.68        9.48     11.45 o 
  -1   2  16        8.23       11.71     12.17 o 
   0   2  16        5.76       16.61     11.02 o 
   1   2  16       84.81       85.06     13.92 o 
   2   2  16       20.78       12.58     12.30 o 
   3   2  16        0.16      -14.39     18.91 o 
  -3   3  16       65.64       68.57     14.78 o 
  -2   3  16      101.81       98.19     15.22 o 
  -1   3  16       27.71       62.67     17.65 o 
   0   3  16        0.54      -12.02     10.48 o 
   1   3  16      232.17      217.42     31.05 o 
   2   3  16        5.31       12.34     12.34 o 
   3   3  16       68.25       84.83     15.00 o 
   4   3  16        0.11      -16.10     19.98 o 
  -3   4  16       44.20       65.30     14.54 o 
  -2   4  16       49.85       47.17     24.04 o 
  -1   4  16      394.95      374.11     30.47 o 
   0   4  16       36.12       26.69     17.55 o 
   1   4  16      175.11      190.24     16.42 o 
   2   4  16        9.40       14.01     11.89 o 
   3   4  16        0.26       -3.89     10.96 o 
   4   4  16      208.43      238.99     20.36 o 
  -3   5  16      155.88      153.12     18.04 o 
  -2   5  16       29.55       37.57     12.73 o 
  -1   5  16      204.21      213.23     18.21 o 
   0   5  16       36.41       29.74     12.42 o 
   1   5  16        6.10       12.94     11.58 o 
   2   5  16      194.08      179.66     16.26 o 
   3   5  16      472.11      518.44     25.96 o 
   4   5  16       61.47       71.59     14.68 o 
  -2   6  16      113.37      136.19     16.71 o 
  -1   6  16       21.96       21.10     12.24 o 
   0   6  16       55.91       69.61     12.69 o 
   1   6  16      121.49      135.01     35.69 o 
   2   6  16      181.41      197.12     17.24 o 
   3   6  16        3.97      -13.66      9.11 o 
   4   6  16        4.81       -2.73     12.30 o 
  -2   7  16        0.72      -13.43     13.41 o 
  -1   7  16        0.71       13.10     19.56 o 
   0   7  16      209.67      234.93     19.02 o 
   1   7  16      659.09      691.25     59.29 o 
   2   7  16       10.65       13.32     12.03 o 
   3   7  16        3.65       -2.69     10.02 o 
   4   7  16       17.36       11.23     10.36 o 
  -2   8  16       34.76       10.79     13.62 o 
  -1   8  16       25.48       17.23     12.89 o 
   0   8  16      836.29      834.57     42.82 o 
   1   8  16        5.57      -12.88     19.07 o 
   2   8  16      121.99      107.55     12.63 o 
   3   8  16       21.14       17.41     10.42 o 
   4   8  16       30.97       28.24     11.12 o 
  -1   9  16      208.83      210.68     19.83 o 
   0   9  16       48.23       37.64     11.38 o 
   1   9  16        7.07       17.88      9.94 o 
   2   9  16        9.72        3.12     10.78 o 
   3   9  16       83.91       89.36     12.38 o 
   0  10  16        3.88       -1.63     10.12 o 
   1  10  16        0.01       10.21     13.53 o 
   2  10  16        4.91      -16.29     10.86 o 
   0   2  17      205.03      203.42     18.16 o 
   1   2  17       15.83       11.43     11.54 o 
  -1   3  17       39.46       41.10     19.91 o 
   0   3  17       43.11       21.65     17.35 o 
   1   3  17       56.50       54.58     13.03 o 
   2   3  17        2.20       -3.89     12.39 o 
  -1   4  17       11.04       20.33     20.03 o 
   0   4  17       38.59       27.92     13.84 o 
   1   4  17      248.62      270.90     20.81 o 
   2   4  17        8.70        8.47     13.63 o 
  -1   5  17        3.69        6.01     12.23 o 
   0   5  17      198.09      204.16     17.64 o 
   1   5  17        2.15       -0.56     12.08 o 
   2   5  17       15.76       13.59     11.47 o 
   3   5  17        7.71        6.94     13.01 o 
  -1   6  17       33.95       50.25     14.78 o 
   0   6  17       51.87       68.55     13.10 o 
   1   6  17        5.10       -2.83     12.25 o 
   2   6  17        3.59        8.15     11.76 o 
   3   6  17       18.61        8.55     11.01 o 
  -1   7  17       18.40       26.19     14.25 o 
   0   7  17       21.34       14.61     17.65 o 
   1   7  17       20.10       21.50     12.96 o 
   2   7  17      176.34      189.01     17.97 o 
   0   8  17       29.71       40.48     13.62 o 
   1   8  17       69.07       75.31     14.76 o 
   2   8  17       10.24        3.15     11.05 o 
                                                 
